# Supplementary material for: DHX8 regulates degradation of RNA by RNautophagy
Source: Nucleic Acids Res. 2025 Aug 21;53(15):gkaf801. doi: 10.1093/nar/gkaf801 (PMC12370622; doi:10.1093/nar/gkaf801)
Supplement: gkaf801_Supplemental_Files [file gkaf801_supplemental_files.zip › Supplementary Table.xlsx]

## Sheet: S1
Supplementary Table S1. List of identified proteins by LC-MS/MS analyses Results of two independent experiments were shown.
		Abundances				Abundance Ratio (Poly-dG/dA)		Abundance Ratio Adjusted P-Value (Poly-dG/dA)
Description	Gene Symbol	Poly-dA Experiment 1	Poly-dA Experiment 2	Poly-dG Experiment 1	Poly-dG Experiment 2	Experiment 1	Experiment 2	Experiment 1	Experiment 2
39S ribosomal protein L37, mitochondrial OS=Mus musculus OX=10090 GN=Mrpl37 PE=1 SV=1	Mrpl37			25204172	37521688	100	100
RNA-binding region-containing protein 3 OS=Mus musculus OX=10090 GN=Rnpc3 PE=2 SV=2	Rnpc3			2.66282e+06	8865686	100	100
Metastasis-associated protein MTA3 OS=Mus musculus OX=10090 GN=Mta3 PE=1 SV=1	Mta3		2.1866e+06	51812208	76584864	100	35.025
Protein unc-80 homolog OS=Mus musculus OX=10090 GN=Unc80 PE=1 SV=2	Unc80			92425614	105252234	100	100
Leukocyte surface antigen CD47 OS=Mus musculus OX=10090 GN=Cd47 PE=1 SV=2	Cd47	52351416	14923517	3.81985e+06	1.60292e+07	0.073	1.074
Cilia- and flagella-associated protein 20 OS=Mus musculus OX=10090 GN=Cfap20 PE=1 SV=1	Gtl3; Cfap20		5170002	8.54026e+07	98815344	100	19.113
DNA ligase 3 OS=Mus musculus OX=10090 GN=Lig3 PE=1 SV=2	Lig3			47845528	73562504	100	100
Capping protein, Arp2/3 and myosin-I linker protein 2 OS=Mus musculus OX=10090 GN=Carmil2 PE=1 SV=2	Rltpr; Carmil2			1.9112e+07	44956032	100	100
Peripheral-type benzodiazepine receptor-associated protein 1 OS=Mus musculus OX=10090 GN=Tspoap1 PE=2 SV=2	Bzrap1; Tspoap1			5654801	8526148	100	100
Mothers against decapentaplegic homolog 9 OS=Mus musculus OX=10090 GN=Smad9 PE=1 SV=2	Smad9	8573365	5139234	29999652	25698152	3.499	5
Polynucleotide 5'-hydroxyl-kinase NOL9 OS=Mus musculus OX=10090 GN=Nol9 PE=1 SV=1	Nol9	87300592		15102920	112878632	0.173	100
Dolichyl-diphosphooligosaccharide--protein glycosyltransferase subunit STT3B OS=Mus musculus OX=10090 GN=Stt3b PE=1 SV=2	Stt3b			30039913	198298256	100	100
Gamma-aminobutyric acid receptor subunit gamma-3 OS=Mus musculus OX=10090 GN=Gabrg3 PE=2 SV=2	Gabrg3	1.74433e+06	956021	4.94249e+06	3.9972e+07	2.833	41.811
Junctophilin-4 OS=Mus musculus OX=10090 GN=Jph4 PE=2 SV=1	Jph4		3.64901e+06	152693888	256499126	100	70.293		0.000121458
U6 snRNA-associated Sm-like protein LSm8 OS=Mus musculus OX=10090 GN=Lsm8 PE=1 SV=3	Naa38; Lsm8			20254564	21210222	100	100
Protein-arginine deiminase type-2 OS=Mus musculus OX=10090 GN=Padi2 PE=1 SV=2	Padi2	6167628	2.32545e+06	1.13855e+07	10029730	1.846	4.313		0.0352036
Histone deacetylase complex subunit SAP18 OS=Mus musculus OX=10090 GN=Sap18 PE=1 SV=1	Sap18; Gm10094; Sap18b			14756361	47998980	100	100
Potassium voltage-gated channel subfamily H member 3 OS=Mus musculus OX=10090 GN=Kcnh3 PE=2 SV=3			6459813	85295818	237617100	100	36.784		5.01627e-06
YY1-associated factor 2 OS=Mus musculus OX=10090 GN=Yaf2 PE=1 SV=1	Yaf2	1.53183e+06		8299877	7.38492e+06	5.418	100	0.00100611
SR-related and CTD-associated factor 8 OS=Mus musculus OX=10090 GN=Scaf8 PE=1 SV=1	Scaf8		2.20614e+06	281433968	508526816	100	100		1.34256e-06
Synaptotagmin-11 OS=Mus musculus OX=10090 GN=Syt11 PE=1 SV=2	Syt11	35884880	3773838	40187464	149847328	1.12	39.707
RNA-binding protein with serine-rich domain 1 OS=Mus musculus OX=10090 GN=Rnps1 PE=1 SV=1	Rnps1			21342060	36463028	100	100
6-phosphofructo-2-kinase/fructose-2,6-bisphosphatase 2 OS=Mus musculus OX=10090 GN=Pfkfb2 PE=1 SV=2	Pfkfb2		5981971	59818524	107702968	100	18.005		0.000108841
39S ribosomal protein L12, mitochondrial OS=Mus musculus OX=10090 GN=Mrpl12 PE=1 SV=2	Mrpl12			75335240	129237688	100	100
DNA-directed RNA polymerases I and III subunit RPAC2 OS=Mus musculus OX=10090 GN=Polr1d PE=1 SV=1	Polr1d			18531602	39524444	100	100
Peptidyl-prolyl cis-trans isomerase H OS=Mus musculus OX=10090 GN=Ppih PE=1 SV=1	Ppih; Gm11585			1.82752e+07	30515956	100	100
WD repeat-containing protein 82 OS=Mus musculus OX=10090 GN=Wdr82 PE=1 SV=1	Wdr82			5.09366e+07	45035572	100	100
Importin subunit alpha-3 OS=Mus musculus OX=10090 GN=Kpna4 PE=1 SV=1	Kpna4	2493326		52572424	172004305	21.085	100
Serine/threonine-protein phosphatase 2A 56 kDa regulatory subunit beta isoform OS=Mus musculus OX=10090 GN=Ppp2r5b PE=1 SV=1	Ppp2r5b		3.78105e+06	61657478	87055480	100	23.024		1.51215e-06
Voltage-gated potassium channel subunit beta-3 OS=Mus musculus OX=10090 GN=Kcnab3 PE=1 SV=1	Kcnab3			160232580	260790752	100	100
WD40 repeat-containing protein SMU1 OS=Mus musculus OX=10090 GN=Smu1 PE=2 SV=2	Smu1			10228031	12057074	100	100
Mothers against decapentaplegic homolog 2 OS=Mus musculus OX=10090 GN=Smad2 PE=1 SV=2	Smad2	8573365	5139234	29999652	25698152	3.499	5
Coatomer subunit gamma-2 OS=Mus musculus OX=10090 GN=Copg2 PE=1 SV=1	Copg2			14601731	11192923	100	100
Mothers against decapentaplegic homolog 3 OS=Mus musculus OX=10090 GN=Smad3 PE=1 SV=2	Smad3	8573365	5139234	29999652	25698152	3.499	5
Ribosomal biogenesis protein LAS1L OS=Mus musculus OX=10090 GN=Las1l PE=1 SV=1	Las1l	4.08844e+06		18990492	29894674	4.645	100
Nitric oxide synthase, brain OS=Mus musculus OX=10090 GN=Nos1 PE=1 SV=1	Nos1			26348330	54525672	100	100
DNA (cytosine-5)-methyltransferase 1 OS=Mus musculus OX=10090 GN=Dnmt1 PE=1 SV=5	Dnmt1			10950817	18004702	100	100
28S ribosomal protein S31, mitochondrial OS=Mus musculus OX=10090 GN=Mrps31 PE=1 SV=1	Mrps31			2.11577e+07	28000484	100	100
Protein fantom OS=Mus musculus OX=10090 GN=Rpgrip1l PE=1 SV=2	Rpgrip1l			17152850	16209419	100	100
Cell division cycle and apoptosis regulator protein 1 OS=Mus musculus OX=10090 GN=Ccar1 PE=1 SV=1	Ccar1	3038657	5.80263e+06	402394182	734498387	100	100	3.58223e-06	2.07834e-06
Zinc finger protein 771 OS=Mus musculus OX=10090 GN=Znf771 PE=2 SV=1	Zfp771			25583676	20228326	100	100
F-box/WD repeat-containing protein 15 OS=Mus musculus OX=10090 GN=Fbxw15 PE=1 SV=1	Fbxw15			16927168	26909438	100	100
Coatomer subunit gamma-1 OS=Mus musculus OX=10090 GN=Copg1 PE=1 SV=1	Copg; Copg1			14601731	11192923	100	100
Replication initiator 1 OS=Mus musculus OX=10090 GN=Repin1 PE=1 SV=1	Repin1	2.56249e+06	3.47164e+06	4343350	3.20998e+08	1.695	92.463	0.631057	3.53583e-05
Diacylglycerol kinase gamma OS=Mus musculus OX=10090 GN=Dgkg PE=1 SV=1	Dgkg			7.02906e+07	44858956	100	100
Serine/threonine-protein phosphatase 2A 56 kDa regulatory subunit alpha isoform OS=Mus musculus OX=10090 GN=Ppp2r5a PE=1 SV=1	Ppp2r5a			16440638	10535114	100	100
Hepatoma-derived growth factor-related protein 2 OS=Mus musculus OX=10090 GN=Hdgfl2 PE=1 SV=1	Hdgfrp2; Hdgfl2			24192638	24643508	100	100
Transcription factor A, mitochondrial OS=Mus musculus OX=10090 GN=Tfam PE=1 SV=2	Tfam	1010011562	1.24466e+09	6618395260	6213208020	6.553	4.992	0.000148918	0.000249489
Vang-like protein 2 OS=Mus musculus OX=10090 GN=Vangl2 PE=1 SV=3	Vangl2	9.30259e+06	9450962	333225490	505795268	35.821	53.518	5.65295e-06	9.10294e-07
Regulation of nuclear pre-mRNA domain-containing protein 1A OS=Mus musculus OX=10090 GN=Rprd1a PE=1 SV=1	Rprd1a			2.69983e+07	73655280	100	100
DNA-directed RNA polymerases I, II, and III subunit RPABC4 OS=Mus musculus OX=10090 GN=Polr2k PE=3 SV=2	Polr2k		14846107	155582448	342404960	100	23.064		9.30283e-08
39S ribosomal protein L23, mitochondrial OS=Mus musculus OX=10090 GN=Mrpl23 PE=1 SV=1	Mrpl23; Mrpl23-ps1			19492956	38414276	100	100
Metastasis-associated protein MTA2 OS=Mus musculus OX=10090 GN=Mta2 PE=1 SV=1	Mta2		2.1866e+06	51812208	76584864	100	35.025
Mothers against decapentaplegic homolog 5 OS=Mus musculus OX=10090 GN=Smad5 PE=1 SV=2	Smad5	8573365	5139234	29999652	25698152	3.499	5
Nephrocystin-1 OS=Mus musculus OX=10090 GN=Nphp1 PE=1 SV=1	Nphp1			25643828	26698448	100	100
Transformation/transcription domain-associated protein OS=Mus musculus OX=10090 GN=Trrap PE=1 SV=2	Trrap			7.66347e+06	11552268	100	100
DNA repair endonuclease XPF OS=Mus musculus OX=10090 GN=Ercc4 PE=1 SV=3	Ercc4			5.93598e+06	8862352	100	100
Cleavage and polyadenylation specificity factor subunit 5 OS=Mus musculus OX=10090 GN=Nudt21 PE=1 SV=1	Nudt21	1.95246e+08	249295697	6568969792	9385899746	33.645	37.65	3.22175e-09	4.94661e-10
Probable RNA-binding protein 19 OS=Mus musculus OX=10090 GN=Rbm19 PE=1 SV=1	Rbm19			1.10186e+07	1.25874e+07	100	100
Sia-alpha-2,3-Gal-beta-1,4-GlcNAc-R:alpha 2,8-sialyltransferase OS=Mus musculus OX=10090 GN=St8sia3 PE=1 SV=2	St8sia3	3.63764e+06		8.5774e+06	11329568	2.358	100
c-Myc-binding protein OS=Mus musculus OX=10090 GN=Mycbp PE=1 SV=5	Mycbp	133909424	5493981	366334216	287503968	2.736	52.331
WD repeat-containing protein 41 OS=Mus musculus OX=10090 GN=Wdr41 PE=1 SV=1	Wdr41			1.05575e+07	1.63215e+07	100	100
Polyadenylate-binding protein 2 OS=Mus musculus OX=10090 GN=Pabpn1 PE=1 SV=3	Pabpn1	6.24731e+06		214986964	238798400	34.413	100
Histone deacetylase 1 OS=Mus musculus OX=10090 GN=Hdac1 PE=1 SV=1	Hdac1			98183672	84799592	100	100
H/ACA ribonucleoprotein complex subunit DKC1 OS=Mus musculus OX=10090 GN=Dkc1 PE=1 SV=4	Dkc1			28012604	50547732	100	100
39S ribosomal protein L18, mitochondrial OS=Mus musculus OX=10090 GN=Mrpl18 PE=1 SV=1	Mrpl18	10287392		16976664	29733204	1.65	100
FH1/FH2 domain-containing protein 3 OS=Mus musculus OX=10090 GN=Fhod3 PE=1 SV=1	Fhod3			2.74398e+06	18032626	100	100
IQ and AAA domain-containing protein 1-like OS=Mus musculus OX=10090 GN=Iqca1l PE=1 SV=3	4931409K22Rik	16083386	12287336	67366480	328373664	4.189	26.725		6.30614e-05
Transmembrane and coiled-coil domains protein 2 OS=Mus musculus OX=10090 GN=Tmcc2 PE=1 SV=1	Tmcc2	9966310		2.78137e+07	44221500	2.791	100
Midkine OS=Mus musculus OX=10090 GN=Mdk PE=1 SV=2	Mdk		8782639	56346856	103347960	100	11.767		2.09091e-07
Junctophilin-2 OS=Mus musculus OX=10090 GN=Jph2 PE=1 SV=2	Jph2		3.89404e+06	12230971	205949780	100	52.888		0.0145605
Rho guanine nucleotide exchange factor 3 OS=Mus musculus OX=10090 GN=Arhgef3 PE=1 SV=1	Arhgef3			59853356	100092592	100	100
Metal transporter CNNM4 OS=Mus musculus OX=10090 GN=Cnnm4 PE=1 SV=2	Cnnm4	83751.9	3.27634e+06	510783	3.81812e+06	6.099	1.165	0.000182712	0.86122
Pre-mRNA 3'-end-processing factor FIP1 OS=Mus musculus OX=10090 GN=Fip1l1 PE=1 SV=1	Fip1l1	1.03484e+07	8856438	2038780064	2466815168	100	100	5.37016e-07	8.05764e-08
GATOR complex protein WDR24 OS=Mus musculus OX=10090 GN=Wdr24 PE=1 SV=1	Wdr24			5.66744e+06	15209946	100	100
Tyrosine-protein phosphatase non-receptor type 3 OS=Mus musculus OX=10090 GN=Ptpn3 PE=1 SV=1	Ptpn3	2.34163e+07		74860888	77154144	3.197	100
E3 ubiquitin-protein ligase RING2 OS=Mus musculus OX=10090 GN=Rnf2 PE=1 SV=1	Rnf2			28165154	58311384	100	100
Transmembrane and coiled-coil domain protein 3 OS=Mus musculus OX=10090 GN=Tmcc3 PE=1 SV=2	Tmcc3	9966310		2.78137e+07	44221500	2.791	100
Metastasis-associated protein MTA1 OS=Mus musculus OX=10090 GN=Mta1 PE=1 SV=1	Mta1		2.1866e+06	51812208	76584864	100	35.025
Chromobox protein homolog 3 OS=Mus musculus OX=10090 GN=Cbx3 PE=1 SV=2	Cbx3			2.42667e+07	54219024	100	100
Myotubularin-related protein 13 OS=Mus musculus OX=10090 GN=Sbf2 PE=1 SV=1	Sbf2			16921492	22978782	100	100
DNA repair protein XRCC1 OS=Mus musculus OX=10090 GN=Xrcc1 PE=1 SV=2	Xrcc1		5.00894e+06	2.50218e+07	39786668	100	7.943		0.000769876
SWI/SNF-related matrix-associated actin-dependent regulator of chromatin subfamily D member 2 OS=Mus musculus OX=10090 GN=Smarcd2 PE=1 SV=2	Smarcd2	5646926		22437850	32257866	3.973	100
Regulator of G-protein signaling 7-binding protein OS=Mus musculus OX=10090 GN=Rgs7bp PE=1 SV=1	Rgs7bp			14833349	20296462	100	100
Peptidyl-prolyl cis-trans isomerase G OS=Mus musculus OX=10090 GN=Ppig PE=1 SV=1	Ppig		1.16964e+07	671993144	573663768	100	49.046		4.17293e-06
Transformer-2 protein homolog alpha OS=Mus musculus OX=10090 GN=Tra2a PE=1 SV=1	Tra2a			74430272	105415256	100	100
Cleavage and polyadenylation specificity factor subunit 6 OS=Mus musculus OX=10090 GN=Cpsf6 PE=1 SV=1	Cpsf6	76371007	243746996	5153739014	8908050008	67.483	36.546	8.96716e-09	1.98728e-08
Chondroadherin-like protein OS=Mus musculus OX=10090 GN=Chadl PE=1 SV=1	Chadl	26711918	7.28924e+06	3.94661e+08	654745260	14.775	89.824		0.000273401
tRNA-dihydrouridine(47) synthase [NAD(P)(+)]-like OS=Mus musculus OX=10090 GN=Dus3l PE=1 SV=1	Dus3l			28350816	41344048	100	100
DNA-directed RNA polymerases I, II, and III subunit RPABC2 OS=Mus musculus OX=10090 GN=Polr2f PE=2 SV=1	Polr2f		4.00776e+06	74247704	142394656	100	35.53		0.000191204
PR domain zinc finger protein 10 OS=Mus musculus OX=10090 GN=Prdm10 PE=1 SV=2	Prdm10	5.87273e+06	41826531	3.09608e+08	358885412	52.719	8.58		5.35284e-05
Phosphatidylinositol 4-phosphate 5-kinase type-1 gamma OS=Mus musculus OX=10090 GN=Pip5k1c PE=1 SV=2	Pip5k1c	2.63061e+08	621456312	12037232079	22177584809	45.758	35.686	2.70811e-07	1.50493e-07
La-related protein 4B OS=Mus musculus OX=10090 GN=Larp4b PE=1 SV=2	Larp4b			8.0372e+06	1.37971e+07	100	100
Liprin-beta-2 OS=Mus musculus OX=10090 GN=Ppfibp2 PE=1 SV=3	Ppfibp2			15327853	41654340	100	100
Voltage-dependent L-type calcium channel subunit beta-2 OS=Mus musculus OX=10090 GN=Cacnb2 PE=1 SV=1	Cacnb2	2.9015e+07	1.257e+07	449037796	885145260	15.476	70.417	0.0262886	0.000578568
DNA-directed RNA polymerase III subunit RPC4 OS=Mus musculus OX=10090 GN=Polr3d PE=2 SV=2	Polr3d	1.11482e+06	3.92698e+06	94194354	303467318	84.493	77.277	2.74499e-06	2.29701e-06
Secreted frizzled-related protein 3 OS=Mus musculus OX=10090 GN=Frzb PE=1 SV=1	Frzb	1.28184e+07	6.64808e+06	1.58146e+07	133298064	1.234	20.051	0.99375	0.000393944
Cytosolic carboxypeptidase 6 OS=Mus musculus OX=10090 GN=Agbl4 PE=1 SV=1	Agbl4			16888224	33605800	100	100
Ras GTPase-activating protein-binding protein 1 OS=Mus musculus OX=10090 GN=G3bp1 PE=1 SV=1	G3bp1	1.94721e+08	3.68781e+08	21297047568	27889394334	100	75.626	8.72124e-08	4.69072e-08
Nucleoporin SEH1 OS=Mus musculus OX=10090 GN=Seh1l PE=2 SV=1	Seh1l			79180334	101778301	100	100
Polyhomeotic-like protein 2 OS=Mus musculus OX=10090 GN=Phc2 PE=1 SV=1	Phc2			28104395	72743868	100	100
Mothers against decapentaplegic homolog 1 OS=Mus musculus OX=10090 GN=Smad1 PE=1 SV=2	Smad1	8573365	5139234	29999652	25698152	3.499	5
General transcription factor 3C polypeptide 1 OS=Mus musculus OX=10090 GN=Gtf3c1 PE=1 SV=2	Gtf3c1	22213972	2.58917e+07	1444009838	2259904930	65.005	87.283	6.28176e-06	2.09451e-06
Exocyst complex component 2 OS=Mus musculus OX=10090 GN=Exoc2 PE=1 SV=1	Exoc2			8704976	9049961	100	100
Extracellular sulfatase Sulf-2 OS=Mus musculus OX=10090 GN=Sulf2 PE=2 SV=2	Sulf2			28705526	121317016	100	100
General transcription factor II-I repeat domain-containing protein 2 OS=Mus musculus OX=10090 GN=Gtf2ird2 PE=2 SV=1	Gtf2ird2			227622224	185498240	100	100
U4/U6 small nuclear ribonucleoprotein Prp4 OS=Mus musculus OX=10090 GN=Prpf4 PE=1 SV=1	Prpf4			2.12999e+07	69700816	100	100
Caspase activity and apoptosis inhibitor 1 OS=Mus musculus OX=10090 GN=Caap1 PE=1 SV=2	5830433M19Rik; Caap1		7231630	25434390	39931964	100	5.522
Dehydrogenase/reductase SDR family member 4 OS=Mus musculus OX=10090 GN=Dhrs4 PE=1 SV=3	Dhrs4			27175778	49545144	100	100
DNA-directed RNA polymerase I subunit RPA1 OS=Mus musculus OX=10090 GN=Polr1a PE=1 SV=2	Polr1a	10007800		44326608	71532440	4.429	100
39S ribosomal protein L10, mitochondrial OS=Mus musculus OX=10090 GN=Mrpl10 PE=1 SV=2	Mrpl10	3.08882e+06		18562562	8910234	6.01	100
Small nuclear ribonucleoprotein G OS=Mus musculus OX=10090 GN=Snrpg PE=1 SV=1	Snrpg	1.50301e+07	7.17156e+07	7.46297e+08	923891476	49.654	12.883	7.32705e-05	0.000341154
Transcription activator BRG1 OS=Mus musculus OX=10090 GN=Smarca4 PE=1 SV=1	Smarca4			28066170	98072688	100	100
Transcriptional regulator ATRX OS=Mus musculus OX=10090 GN=Atrx PE=1 SV=3	Atrx			18174898	11223506	100	100
Carboxypeptidase E OS=Mus musculus OX=10090 GN=Cpe PE=1 SV=2	Cpe	7.80902e+06		17448820	19391110	2.234	100
Nuclear mitotic apparatus protein 1 OS=Mus musculus OX=10090 GN=Numa1 PE=1 SV=1	Numa1	6.24221e+06		14609823	11833990	2.34	100
RNA-binding protein EWS OS=Mus musculus OX=10090 GN=Ewsr1 PE=1 SV=2	Ewsr1		3.01008e+06	949964816	1131931136	100	100		3.00434e-06
Kinesin-like protein KIFC3 OS=Mus musculus OX=10090 GN=Kifc3 PE=1 SV=4	Kifc3			9317355	8471667	100	100
Small nuclear ribonucleoprotein E OS=Mus musculus OX=10090 GN=Snrpe PE=1 SV=1	Snrpe	16707632	10326111	1834363685	1562915819	100	100	9.97013e-08	2.15862e-08
Protein LSM14 homolog B OS=Mus musculus OX=10090 GN=Lsm14b PE=1 SV=3	Lsm14b			44006980	69066576	100	100
RNA polymerase II-associated factor 1 homolog OS=Mus musculus OX=10090 GN=Paf1 PE=1 SV=1	Paf1			3.19374e+06	6280269	100	100
Excitatory amino acid transporter 4 OS=Mus musculus OX=10090 GN=Slc1a6 PE=1 SV=1	Slc1a6			8.73824e+06	1.02666e+07	100	100
U1 small nuclear ribonucleoprotein C OS=Mus musculus OX=10090 GN=Snrpc PE=1 SV=1	Snrpc		5.65321e+06	1143771616	1137171552	100	100		2.3383e-06
U1 small nuclear ribonucleoprotein 70 kDa OS=Mus musculus OX=10090 GN=Snrnp70 PE=1 SV=2	Snrnp70	63584854	7.14742e+07	1.2914e+10	1.88635e+10	100	100	4.02491e-08	4.9558e-09
Cell cycle and apoptosis regulator protein 2 OS=Mus musculus OX=10090 GN=Ccar2 PE=1 SV=2	2610301G19Rik; Ccar2			225190536	578270324	100	100
Small nuclear ribonucleoprotein Sm D1 OS=Mus musculus OX=10090 GN=Snrpd1 PE=1 SV=1	Snrpd1	28265976		3599448454	3666107408	100	100	2.39278e-07
Ras GTPase-activating protein 3 OS=Mus musculus OX=10090 GN=Rasa3 PE=1 SV=2	Rasa3			9661444	1.01355e+06	100	100
Calcium uptake protein 1, mitochondrial OS=Mus musculus OX=10090 GN=Micu1 PE=1 SV=1	Micu1	7321561	4514588	94997642	329895832	12.975	73.073		3.19861e-06
Hepatoma-derived growth factor OS=Mus musculus OX=10090 GN=Hdgf PE=1 SV=2	Hdgf			1.99725e+07	51771320	100	100
CAP-Gly domain-containing linker protein 3 OS=Mus musculus OX=10090 GN=Clip3 PE=1 SV=1	Clip3			30477926	32834208	100	100
Nuclear speckle splicing regulatory protein 1 OS=Mus musculus OX=10090 GN=Nsrp1 PE=1 SV=1	Ccdc55; Nsrp1	1.39033e+06		13266426	124447342	9.542	100
Gamma-aminobutyric acid receptor subunit alpha-2 OS=Mus musculus OX=10090 GN=Gabra2 PE=1 SV=1	Gabra2	1.16548e+06	6.54495e+06	203606616	450453341	100	68.825	2.29079e-11	1.47497e-10
Multifunctional methyltransferase subunit TRM112-like protein OS=Mus musculus OX=10090 GN=Trmt112 PE=1 SV=1	Gm13072; Trmt112-ps2; Trmt112			25637808	93130540	100	100
Eukaryotic translation initiation factor 3 subunit B OS=Mus musculus OX=10090 GN=Eif3b PE=1 SV=1	Eif3b	10057140	6.32033e+06	126669064	355860240	12.595	56.304		1.61422e-06
Polyhomeotic-like protein 3 OS=Mus musculus OX=10090 GN=Phc3 PE=1 SV=2	Phc3			19489720	38874824	100	100
Mannosyl-oligosaccharide glucosidase OS=Mus musculus OX=10090 GN=Mogs PE=1 SV=1	Mogs		2546072	10246448	19742812	100	7.754
Splicing factor, arginine/serine-rich 19 OS=Mus musculus OX=10090 GN=Scaf1 PE=1 SV=1	Scaf1		2.74894e+06	53897510	113085696	100	41.138		1.82477e-05
Junctophilin-1 OS=Mus musculus OX=10090 GN=Jph1 PE=1 SV=1	Jph1		5.45963e+06	280599868	610637029	100	100		2.09457e-06
RNA-binding protein FUS OS=Mus musculus OX=10090 GN=Fus PE=1 SV=1	Fus	339359018	9.41155e+08	28332374782	58187642408	83.488	61.826	1.63936e-11	1.7743e-12
DNA-directed RNA polymerase II subunit RPB7 OS=Mus musculus OX=10090 GN=Polr2g PE=1 SV=1	Polr2g			45753620	59758278	100	100
U2 small nuclear ribonucleoprotein B'' OS=Mus musculus OX=10090 GN=Snrpb2 PE=1 SV=1	Snrpb2	2.4935e+07	3.01402e+06	889450182	1358560320	35.671	100	9.78341e-07	7.58844e-09
SWI/SNF-related matrix-associated actin-dependent regulator of chromatin subfamily D member 3 OS=Mus musculus OX=10090 GN=Smarcd3 PE=1 SV=2	Smarcd3	5646926		22437850	32257866	3.973	100
28S ribosomal protein S30, mitochondrial OS=Mus musculus OX=10090 GN=Mrps30 PE=1 SV=1	Mrps30	8034436		21930462	24855922	2.73	100
Putative RNA-binding protein Luc7-like 1 OS=Mus musculus OX=10090 GN=Luc7l PE=1 SV=2	Luc7l		32255963	569995572	735067620	100	22.789		6.94346e-08
Eukaryotic translation initiation factor 3 subunit G OS=Mus musculus OX=10090 GN=Eif3g PE=1 SV=2	Eif3g		2.04813e+06	54668328	74915068	100	36.577
39S ribosomal protein L4, mitochondrial OS=Mus musculus OX=10090 GN=Mrpl4 PE=1 SV=1	Mrpl4	7402939		31394900	36179556	4.241	100
DNA-directed RNA polymerase II subunit RPB9 OS=Mus musculus OX=10090 GN=Polr2i PE=1 SV=1	Polr2i		6.67811e+06	66500472	151090524	100	22.625		2.74711e-06
DAZ-associated protein 1 OS=Mus musculus OX=10090 GN=Dazap1 PE=1 SV=2	Dazap1	20399956	22868060	193516352	352962400	9.486	15.435
Potassium voltage-gated channel subfamily H member 8 OS=Mus musculus OX=10090 GN=Kcnh8 PE=2 SV=2	Kcnh8		3.27435e+06	70423288	72808640	100	22.236		8.4809e-06
WD repeat-containing protein 6 OS=Mus musculus OX=10090 GN=Wdr6 PE=1 SV=1	Wdr6			55771933	104655910	100	100
Exostosin-like 3 OS=Mus musculus OX=10090 GN=Extl3 PE=1 SV=2	Extl3			21562058	126018712	100	100
DNA-directed RNA polymerase II subunit RPB2 OS=Mus musculus OX=10090 GN=Polr2b PE=1 SV=2	Polr2b	1.94187e+07	239657437	1652660293	3974583638	85.107	16.584	1.57235e-05	0.000334248
Apoptotic chromatin condensation inducer in the nucleus OS=Mus musculus OX=10090 GN=Acin1 PE=1 SV=3	Acin1	6.53025e+06		7.22935e+07	189667196	11.071	100	0.0240679
H/ACA ribonucleoprotein complex subunit 2 OS=Mus musculus OX=10090 GN=Nhp2 PE=1 SV=1	Nhp2			19432782	50884852	100	100
Protein arginine N-methyltransferase 8 OS=Mus musculus OX=10090 GN=Prmt8 PE=1 SV=2	Prmt8			6235131	42498412	100	100
U6 snRNA-associated Sm-like protein LSm2 OS=Mus musculus OX=10090 GN=Lsm2 PE=1 SV=1	Lsm2			46819699	57080408	100	100
Pre-mRNA-splicing factor 38A OS=Mus musculus OX=10090 GN=Prpf38a PE=1 SV=1	Prpf38a			19371644	33364260	100	100
Ubiquitin carboxyl-terminal hydrolase 10 OS=Mus musculus OX=10090 GN=Usp10 PE=1 SV=3	Usp10	1.6888e+07	2.81828e+07	4921049222	6617136540	100	100	2.50359e-07	1.1041e-07
Ryanodine receptor 2 OS=Mus musculus OX=10090 GN=Ryr2 PE=1 SV=1	Ryr2			10141544	10893730	100	100
WD repeat-containing protein 34 OS=Mus musculus OX=10090 GN=Wdr34 PE=1 SV=2	Wdr34			28489456	39851412	100	100
DNA-binding protein Rfx5 OS=Mus musculus OX=10090 GN=Rfx5 PE=1 SV=2	Rfx5			73984208	88421992	100	100
SWI/SNF-related matrix-associated actin-dependent regulator of chromatin subfamily D member 1 OS=Mus musculus OX=10090 GN=Smarcd1 PE=1 SV=3	Smarcd1	5646926		22437850	32257866	3.973	100
Terminal uridylyltransferase 4 OS=Mus musculus OX=10090 GN=Tut4 PE=1 SV=2	Zcchc11	9898120	5.15181e+06	37263060	155982888	3.765	30.277
Zinc finger protein 672 OS=Mus musculus OX=10090 GN=Znf672 PE=2 SV=1	Zfp672	321483		99381.3	5.49126e+06	0.309	100
Regulation of nuclear pre-mRNA domain-containing protein 1B OS=Mus musculus OX=10090 GN=Rprd1b PE=1 SV=2	Rprd1b			1.1193e+07	27891072	100	100
RNA-binding protein 27 OS=Mus musculus OX=10090 GN=Rbm27 PE=1 SV=3	Rbm27	1.85108e+07	6.06995e+07	1677625908	2733398256	90.63	45.032	1.50164e-06	5.22361e-07
Cleavage and polyadenylation specificity factor subunit 3 OS=Mus musculus OX=10090 GN=Cpsf3 PE=1 SV=2	Cpsf3		3.51094e+06	615231116	634614220	100	100		0.00084779
DNA-directed RNA polymerase II subunit RPB1 OS=Mus musculus OX=10090 GN=Polr2a PE=1 SV=3	Polr2a	9.21347e+07	1.6815e+08	1.76086e+09	4478291682	19.112	26.633	1.44515e-07	1.79947e-08
Splicing factor U2AF 65 kDa subunit OS=Mus musculus OX=10090 GN=U2af2 PE=1 SV=3	U2af2	1437544566	1.21516e+09	14084150970	20341220628	9.797	16.74	1.33073e-07	6.54114e-09
Splicing factor U2AF 26 kDa subunit OS=Mus musculus OX=10090 GN=U2af1l4 PE=1 SV=1	U2af1l4	123833584	6.84275e+07	2.3341e+09	2.71878e+09	18.849	39.732	1.792e-12	1.70091e-13
Small nuclear ribonucleoprotein-associated protein B OS=Mus musculus OX=10090 GN=Snrpb PE=1 SV=1	Snrpb	9.2614e+07	122197384	7886437701	9679299929	85.154	79.21	3.31256e-05	1.50737e-05
Phosphatidylinositol 4-phosphate 5-kinase type-1 beta OS=Mus musculus OX=10090 GN=Pip5k1b PE=1 SV=1	Pip5k1b		59851156	1145160160	2149859264	100	35.92		8.79996e-07
Small nuclear ribonucleoprotein-associated protein N OS=Mus musculus OX=10090 GN=Snrpn PE=1 SV=1	Snrpn	9.2614e+07	122197384	7795423045	9546185769	84.171	78.121	3.39622e-05	1.55344e-05
Intracellular hyaluronan-binding protein 4 OS=Mus musculus OX=10090 GN=Habp4 PE=1 SV=2	Habp4	4.24667e+07	7.4273e+07	978509864	2384159231	23.042	32.1	2.18821e-06	3.668e-07
U4/U6 small nuclear ribonucleoprotein Prp31 OS=Mus musculus OX=10090 GN=Prpf31 PE=1 SV=3	Prpf31	2.42746e+07	109982864	598118593	1722016072	24.64	15.657	2.37409e-07	2.87137e-07
Ras GTPase-activating protein-binding protein 2 OS=Mus musculus OX=10090 GN=G3bp2 PE=1 SV=2	G3bp2	807228859	3.51916e+08	4.41329e+10	7.17699e+10	54.672	100	1.5294e-10	4.03404e-12
Splicing factor U2AF 35 kDa subunit OS=Mus musculus OX=10090 GN=U2af1 PE=1 SV=4	U2af1	275502577	1.87296e+08	3.60862e+09	6479623654	13.098	34.596	4.20053e-07	6.02328e-09
Spondin-1 OS=Mus musculus OX=10090 GN=Spon1 PE=1 SV=1	Spon1	91201544	1.0765e+08	1961769644	3280090992	21.51	30.47	3.31256e-05	2.15912e-05
Voltage-dependent L-type calcium channel subunit beta-1 OS=Mus musculus OX=10090 GN=Cacnb1 PE=1 SV=1	Cacnb1	53025466	132759456	1471134882	2581542768	27.744	19.445	6.14826e-05	8.68704e-05
Y-box-binding protein 1 OS=Mus musculus OX=10090 GN=Ybx1 PE=1 SV=3	Ybx1	2.81183e+07	6.47095e+07	9.93356e+07	253424698	3.533	3.916	0.987597	0.933489
Cellular nucleic acid-binding protein OS=Mus musculus OX=10090 GN=Cnbp PE=1 SV=2	Cnbp	49597474	93661006	713546620	1268973452	14.387	13.549	7.44921e-08	3.64144e-08
Thyroid hormone receptor-associated protein 3 OS=Mus musculus OX=10090 GN=Thrap3 PE=1 SV=1	Thrap3	2.89213e+08	1.27561e+08	9.43933e+09	20943194799	32.638	100	1.43706e-10	1.68948e-12
Potassium channel subfamily T member 1 OS=Mus musculus OX=10090 GN=Kcnt1 PE=1 SV=2	Kcnt1	39359384	4.14427e+07	1.22641e+09	2095454116	31.159	50.563	7.15819e-05	7.36642e-06
Gamma-aminobutyric acid receptor subunit alpha-5 OS=Mus musculus OX=10090 GN=Gabra5 PE=1 SV=1	Gabra5	9126462	12782347	415764303	783296608	45.556	61.28	3.14899e-05	2.96963e-06
Caprin-1 OS=Mus musculus OX=10090 GN=Caprin1 PE=1 SV=2	Caprin1	357045280	9.91712e+07	15374567148	22178325556	43.061	100	4.17136e-10	8.77502e-12
Protein PRRC2C OS=Mus musculus OX=10090 GN=Prrc2c PE=1 SV=3	Prrc2c	3.27225e+08	1.67483e+08	9.77968e+09	2.08425e+10	29.887	100	2.01485e-08	6.69676e-11
Cytosolic carboxypeptidase 1 OS=Mus musculus OX=10090 GN=Agtpbp1 PE=1 SV=2	Agtpbp1	2.60972e+06	2333619	108849378	184039836	41.709	78.865	1.55522e-06	1.1992e-07
Gamma-aminobutyric acid receptor subunit gamma-2 OS=Mus musculus OX=10090 GN=Gabrg2 PE=1 SV=3	Gabrg2	2.5495e+08	356099895	3649174436	7200200046	14.313	20.22	8.65177e-08	9.35805e-09
Gamma-aminobutyric acid receptor subunit beta-2 OS=Mus musculus OX=10090 GN=Gabrb2 PE=1 SV=2	Gabrb2	943227352	859732719	10149526636	16593337074	10.76	19.301	1.98023e-05	1.12678e-06
General transcription factor 3C polypeptide 5 OS=Mus musculus OX=10090 GN=Gtf3c5 PE=2 SV=2	Gtf3c5	1.32868e+07	2.00546e+07	549466568	942864264	41.354	47.015	1.70421e-05	2.78532e-06
Heterogeneous nuclear ribonucleoprotein H2 OS=Mus musculus OX=10090 GN=Hnrnph2 PE=1 SV=1	Hnrnph2	312542028	5.58061e+08	2668545204	4160350764	8.538	7.455	3.61151e-08	1.94789e-08
Nuclear RNA export factor 1 OS=Mus musculus OX=10090 GN=Nxf1 PE=1 SV=3	Nxf1	5.9563e+06		97386876	304367318	16.35	100
Phosphatidylinositol 4-phosphate 5-kinase type-1 alpha OS=Mus musculus OX=10090 GN=Pip5k1a PE=1 SV=2	Pip5k1a	15473484	4.34231e+06	584528696	818098556	37.776	100
Protein arginine N-methyltransferase 5 OS=Mus musculus OX=10090 GN=Prmt5 PE=1 SV=3	Prmt5	6.05087e+06	4561548	262340710	608805988	43.356	100	0.000525097	1.80961e-05
DNA-directed RNA polymerase III subunit RPC2 OS=Mus musculus OX=10090 GN=Polr3b PE=1 SV=2	Polr3b		6.31536e+06	152911772	312531488	100	49.488		9.22293e-07
Myotubularin-related protein 1 OS=Mus musculus OX=10090 GN=Mtmr1 PE=1 SV=1	Mtmr1	54620975	3.02626e+07	1535358584	2222921392	28.109	73.454	1.67113e-08	1.91433e-10
Serine/arginine-rich splicing factor 2 OS=Mus musculus OX=10090 GN=Srsf2 PE=1 SV=4	Srsf2	1.44348e+08	2.64208e+08	3.11293e+09	5.61518e+09	21.565	21.253	4.20053e-07	1.29525e-07
Plasminogen activator inhibitor 1 RNA-binding protein OS=Mus musculus OX=10090 GN=Serbp1 PE=1 SV=2	Serbp1	108669765	7.37735e+07	2118247470	5211832362	19.493	70.646	2.34162e-06	4.01857e-08
ATP-dependent DNA/RNA helicase DHX36 OS=Mus musculus OX=10090 GN=Dhx36 PE=1 SV=2	Dhx36	9628444493	1.51555e+10	1.15156e+10	1.52004e+10	1.196	1.003	0.554694	1
Thrombospondin type-1 domain-containing protein 7A OS=Mus musculus OX=10090 GN=Thsd7a PE=1 SV=2	Thsd7a	223828374	337692325	3.02672e+09	6387243529	13.523	18.914	0.000244241	4.48373e-05
Pleiotrophin OS=Mus musculus OX=10090 GN=Ptn PE=1 SV=1	Ptn	247524318	149638063	2696947154	6002227139	10.896	40.112	1.05054e-07	1.72893e-10
Transcription elongation factor, mitochondrial OS=Mus musculus OX=10090 GN=Tefm PE=1 SV=1	Tefm	12444882	7.44169e+06	268264212	496595872	21.556	66.732		2.19301e-05
Nicotinamide/nicotinic acid mononucleotide adenylyltransferase 1 OS=Mus musculus OX=10090 GN=Nmnat1 PE=1 SV=2	Nmnat1	20385560	21293788	185359696	352833216	9.093	16.57	3.18492e-07	3.76951e-08
Guanine nucleotide-binding protein-like 1 OS=Mus musculus OX=10090 GN=Gnl1 PE=1 SV=4	Gnl1	6.68331e+06	7.04093e+06	189873206	543487668	28.41	77.19	0.000116032	4.26704e-06
Constitutive coactivator of PPAR-gamma-like protein 1 OS=Mus musculus OX=10090 GN=FAM120A PE=1 SV=2	Fam120a	5.01383e+08	2.77697e+08	7118665434	10415712469	14.198	37.507	8.46541e-11	1.61232e-12
Electrogenic sodium bicarbonate cotransporter 1 OS=Mus musculus OX=10090 GN=Slc4a4 PE=1 SV=2	Slc4a4	550788981	3.8875e+08	1.04267e+10	1.54207e+10	18.93	39.667	6.16037e-10	3.16249e-11
Myelin expression factor 2 OS=Mus musculus OX=10090 GN=Myef2 PE=1 SV=1	Myef2	3.89451e+08	3.01501e+08	8.51412e+09	1.76414e+10	21.862	58.512	5.56668e-11	1.61232e-12
Zinc finger and BTB domain-containing protein 7A OS=Mus musculus OX=10090 GN=Zbtb7a PE=1 SV=2	Zbtb7a	6867729		104272919	166919918	15.183	100
Heterogeneous nuclear ribonucleoprotein U-like protein 2 OS=Mus musculus OX=10090 GN=Hnrnpul2 PE=1 SV=2	Hnrnpul2	484177563	4.2219e+08	8.44263e+09	16450945112	17.437	38.966	1.15533e-08	1.47497e-10
Neuropathy target esterase OS=Mus musculus OX=10090 GN=Pnpla6 PE=1 SV=2	Pnpla6	15985414	2.41653e+07	656246932	1794840260	41.053	74.273	1.55416e-05	1.11579e-06
Multiple C2 and transmembrane domain-containing protein 1 OS=Mus musculus OX=10090 GN=Mctp1 PE=1 SV=1	Mctp1	38838407	18005479	9.74571e+08	1900519056	25.093	100	1.57896e-05	4.69531e-07
DNA-directed RNA polymerases I, II, and III subunit RPABC3 OS=Mus musculus OX=10090 GN=Polr2h PE=1 SV=3	Polr2h	8.83656e+06	36262573	391836456	799731034	44.343	22.054	0.00198651	0.00244639
Elongator complex protein 1 OS=Mus musculus OX=10090 GN=Elp1 PE=1 SV=2	Ikbkap		4.68264e+06	145229982	3.05981e+08	100	65.344		0.000238789
RNA-binding protein 26 OS=Mus musculus OX=10090 GN=Rbm26 PE=1 SV=2	Rbm26	2.28696e+08	7.58885e+07	2175548870	3649181840	9.513	48.086	7.73653e-06	2.24506e-08
Heterogeneous nuclear ribonucleoprotein U-like protein 1 OS=Mus musculus OX=10090 GN=Hnrnpul1 PE=1 SV=1	Hnrnpul1	8.91482e+07	1.23512e+07	1388527757	3548936196	15.575	100	2.70811e-07	5.2137e-11
Voltage-dependent L-type calcium channel subunit beta-3 OS=Mus musculus OX=10090 GN=Cacnb3 PE=1 SV=2	Cacnb3	1.48096e+08	2.17353e+08	1678885384	3356298624	11.336	15.442	3.51295e-07	4.68421e-08
Transcription intermediary factor 1-beta OS=Mus musculus OX=10090 GN=Trim28 PE=1 SV=3	Trim28	2.62325e+08	5.698e+08	2.98149e+09	4362686349	11.366	7.657	3.09089e-08	4.35293e-08
Gamma-aminobutyric acid receptor subunit alpha-1 OS=Mus musculus OX=10090 GN=Gabra1 PE=1 SV=1	Gabra1	7.29934e+08	1.18134e+09	6.43069e+09	2.26089e+10	8.81	19.138	1.07731e-09	3.19825e-11
General transcription factor 3C polypeptide 4 OS=Mus musculus OX=10090 GN=Gtf3c4 PE=1 SV=2	Gtf3c4	1.69507e+07	13542861	533064510	827072010	31.448	61.071	0.000131528	1.07483e-05
7SK snRNA methylphosphate capping enzyme OS=Mus musculus OX=10090 GN=Mepce PE=1 SV=2	Mepce	2.16431e+06	1.64452e+06	20381794	47922968	9.417	29.141	0.000168892	2.80758e-06
Probable ATP-dependent RNA helicase DDX6 OS=Mus musculus OX=10090 GN=Ddx6 PE=1 SV=1	Ddx6	132744498	86607159	788416538	1324629268	5.939	15.295	0.000726535	2.1705e-06
Voltage-dependent R-type calcium channel subunit alpha-1E OS=Mus musculus OX=10090 GN=Cacna1e PE=1 SV=1	Cacna1e	701323045	8.21178e+08	7769392372	13730248324	11.078	16.72	1.63936e-11	1.61232e-12
Paternally-expressed gene 3 protein OS=Mus musculus OX=10090 GN=Peg3 PE=1 SV=1	Peg3	727635		13173333	15724463	18.104	100	3.83473e-05
Heterogeneous nuclear ribonucleoprotein A/B OS=Mus musculus OX=10090 GN=Hnrnpab PE=1 SV=1	Hnrnpab	8424331	8.55423e+06	83118884	92718956	9.867	10.839	3.71585e-06	1.81119e-06
Enhancer of rudimentary homolog OS=Mus musculus OX=10090 GN=Erh PE=1 SV=1	Erh	155638288	1.44638e+08	4380079586	8851289888	28.143	61.196	2.44214e-11	1.61232e-12
Serine/arginine-rich splicing factor 5 OS=Mus musculus OX=10090 GN=Srsf5 PE=1 SV=2	Srsf5	332793608	2.15267e+08	3658399189	6555390940	10.993	30.452	0.000229136	5.95965e-06
Cytokine-dependent hematopoietic cell linker OS=Mus musculus OX=10090 GN=Clnk PE=1 SV=1	Clnk	380177888	705713536	780266688	1674222976	2.052	2.372	2.64685e-06	1.6885e-07
Phosphatidylinositol 3-kinase regulatory subunit alpha OS=Mus musculus OX=10090 GN=Pik3r1 PE=1 SV=2	Pik3r1	380177888	705713536	780266688	1674222976	2.052	2.372	2.64685e-06	1.6885e-07
1-phosphatidylinositol 4,5-bisphosphate phosphodiesterase gamma-2 OS=Mus musculus OX=10090 GN=Plcg2 PE=1 SV=1	Plcg2	380177888	705713536	780266688	1674222976	2.052	2.372	2.64685e-06	1.6885e-07
DNA-directed RNA polymerases I, II, and III subunit RPABC5 OS=Mus musculus OX=10090 GN=Polr2l PE=3 SV=1	Polr2l	11015038	2.59971e+07	210514816	352078336	19.112	13.543	8.22284e-08	4.16459e-08
Protein PRRC2B OS=Mus musculus OX=10090 GN=Prrc2b PE=1 SV=1	Prrc2b	13106097		213165321	430668050	16.265	100
Gamma-aminobutyric acid receptor subunit alpha-3 OS=Mus musculus OX=10090 GN=Gabra3 PE=1 SV=1	Gabra3	33635143	4.2774e+07	730451862	1249053024	21.717	29.201	9.23849e-05	1.49604e-05
Signal peptide, CUB and EGF-like domain-containing protein 2 OS=Mus musculus OX=10090 GN=Scube2 PE=1 SV=1	Scube2	4530070	1.68608e+06	4.89676e+07	62392466	10.809	37.004
Signal peptide, CUB and EGF-like domain-containing protein 1 OS=Mus musculus OX=10090 GN=Scube1 PE=2 SV=2	Scube1	4530070	1.68608e+06	4.89676e+07	62392466	10.809	37.004
Protein FAM98A OS=Mus musculus OX=10090 GN=Fam98a PE=1 SV=1	Fam98a	63659863	4153832	630204722	651801080	9.9	100	0.000188138
Sodium-driven chloride bicarbonate exchanger OS=Mus musculus OX=10090 GN=Slc4a10 PE=1 SV=2	Slc4a10	76467744	11558111	1397137152	1359230848	18.271	100	5.36393e-09	1.70091e-13
Electroneutral sodium bicarbonate exchanger 1 OS=Mus musculus OX=10090 GN=Slc4a8 PE=2 SV=1	Slc4a8	76467744	11558111	1397137152	1359230848	18.271	100	5.36393e-09	1.70091e-13
Calcium-binding mitochondrial carrier protein Aralar2 OS=Mus musculus OX=10090 GN=Slc25a13 PE=1 SV=1	Slc25a13	281065536	569131520	568152640	1223063296	2.021	2.149	0.0138224	0.0100109
Voltage-dependent P/Q-type calcium channel subunit alpha-1A OS=Mus musculus OX=10090 GN=Cacna1a PE=1 SV=2	Cacna1a	1.08757e+09	9.01882e+08	9.64242e+09	2.08165e+10	8.866	23.081	2.37409e-07	1.50684e-09
THO complex subunit 4 OS=Mus musculus OX=10090 GN=Alyref PE=1 SV=3	Alyref	68725448	14854847	857592886	1718605576	12.479	100	8.52174e-07	1.29126e-10
La-related protein 6 OS=Mus musculus OX=10090 GN=Larp6 PE=1 SV=1	Larp6	6.25422e+06		82963282	146225524	13.265	100	3.53612e-05
Squamous cell carcinoma antigen recognized by T-cells 3 OS=Mus musculus OX=10090 GN=Sart3 PE=1 SV=1	Sart3	5.05054e+07	1.53477e+07	339803788	736846240	6.728	48.01	0.23695	0.000767372
Serine/arginine repetitive matrix protein 3 OS=Mus musculus OX=10090 GN=Srrm3 PE=2 SV=1	Srrm3	2187600		21942730	31127628	10.031	100
Serine/threonine-protein kinase BRSK1 OS=Mus musculus OX=10090 GN=Brsk1 PE=1 SV=1	Brsk1	2.98826e+08	1.1733e+08	4.28465e+09	6.78048e+09	14.338	57.79	4.21138e-07	1.48688e-09
Eukaryotic translation initiation factor 3 subunit L OS=Mus musculus OX=10090 GN=Eif3l PE=1 SV=1	Eif3l	8.18376e+06		226637984	355074180	27.694	100	6.508e-05
Fragile X mental retardation syndrome-related protein 2 OS=Mus musculus OX=10090 GN=Fxr2 PE=1 SV=1	Fxr2	26352241	1.72176e+07	293422840	440424632	11.135	25.58	0.0277507	0.000752789
Helicase-like transcription factor OS=Mus musculus OX=10090 GN=Hltf PE=1 SV=1	Hltf	250092160	5.91223e+08	383034552	881698914	1.532	1.491	0.901953	0.735516
Transcriptional activator protein Pur-beta OS=Mus musculus OX=10090 GN=Purb PE=1 SV=3	Purb	4.88464e+10	7.20583e+10	80443405519	130795309654	1.647	1.815	2.49327e-05	1.49019e-06
Aly/REF export factor 2 OS=Mus musculus OX=10090 GN=Alyref2 PE=1 SV=1	Alyref2	68725448	14854847	702266326	1416673320	10.218	95.368	1.70632e-06	4.03496e-10
Terminal uridylyltransferase 7 OS=Mus musculus OX=10090 GN=Tut7 PE=1 SV=3	Zcchc6	63724497	2.33835e+07	1053514342	1532745072	16.532	65.548	2.3203e-05	1.82775e-07
Small conductance calcium-activated potassium channel protein 2 OS=Mus musculus OX=10090 GN=Kcnn2 PE=1 SV=2	Kcnn2			109066836	310607852	100	100
28S ribosomal protein S22, mitochondrial OS=Mus musculus OX=10090 GN=Mrps22 PE=1 SV=1	Mrps22	2.23657e+07	1.091e+07	440769000	675609808	19.707	61.926	9.87268e-06	9.4617e-08
28S ribosomal protein S23, mitochondrial OS=Mus musculus OX=10090 GN=Mrps23 PE=1 SV=1	Mrps23	1.2831e+07		79340760	124419494	6.184	100	1.36673e-06
39S ribosomal protein L40, mitochondrial OS=Mus musculus OX=10090 GN=Mrpl40 PE=1 SV=2	Mrpl40	1.69439e+06	1733359	42262856	72059649	24.943	41.572	0.000183688	1.0978e-05
Serrate RNA effector molecule homolog OS=Mus musculus OX=10090 GN=Srrt PE=1 SV=1	Srrt			56058143	426873200	100	100
Actin-like protein 6B OS=Mus musculus OX=10090 GN=Actl6b PE=1 SV=1	Actl6b	8.15477e+06		120417242	129357280	14.766	100	0.000133874
Eukaryotic translation initiation factor 4 gamma 1 OS=Mus musculus OX=10090 GN=Eif4g1 PE=1 SV=1	Eif4g1	2.48188e+06		4.65668e+07	5.45779e+07	18.763	100
MAP7 domain-containing protein 1 OS=Mus musculus OX=10090 GN=Map7d1 PE=1 SV=1	Map7d1; Mtap7d1	1118113056	8.15544e+08	8.56008e+09	1.66087e+10	7.656	20.365	0.000158897	2.07837e-06
Protein O-linked-mannose beta-1,4-N-acetylglucosaminyltransferase 2 OS=Mus musculus OX=10090 GN=Pomgnt2 PE=1 SV=1	Gtdc2; Pomgnt2	2.58229e+07	5368794	212421720	200562428	8.226	37.357	0.00287484	4.52265e-05
SWI/SNF complex subunit SMARCC1 OS=Mus musculus OX=10090 GN=Smarcc1 PE=1 SV=2	Smarcc1	1.21777e+07	2.83009e+06	94981624	107365864	7.8	37.937	1.21982e-06	2.00701e-08
Eukaryotic translation initiation factor 3 subunit C OS=Mus musculus OX=10090 GN=Eif3c PE=1 SV=1	Eif3c	50048037	8.89324e+06	539170580	855523776	10.773	96.199	3.43139e-06	2.53076e-09
AT-hook DNA-binding motif-containing protein 1 OS=Mus musculus OX=10090 GN=Ahdc1 PE=1 SV=1	Ahdc1	9778668	1.18809e+06	53760960	138698505	5.498	100	0.00607758	2.17579e-05
Echinoderm microtubule-associated protein-like 2 OS=Mus musculus OX=10090 GN=Eml2 PE=1 SV=1	Eml2	1.8069e+07	28508877	309029024	840362744	17.103	29.477	5.38085e-06	1.17822e-07
ATP-binding cassette sub-family F member 1 OS=Mus musculus OX=10090 GN=Abcf1 PE=1 SV=1	Abcf1	4.24679e+06		47331176	43248004	11.145	100
Myotubularin-related protein 5 OS=Mus musculus OX=10090 GN=Sbf1 PE=1 SV=2	Sbf1	1.16028e+09	3.38107e+08	1.13177e+10	1.91479e+10	9.754	56.633	6.95884e-08	4.45404e-11
SWI/SNF complex subunit SMARCC2 OS=Mus musculus OX=10090 GN=Smarcc2 PE=1 SV=2	Smarcc2	30724119	1.58714e+07	3.37149e+08	634682140	10.973	39.989	7.09506e-06	5.97601e-08
Homeobox protein orthopedia OS=Mus musculus OX=10090 GN=Otp PE=2 SV=1	Otp	10837614	4152035	104739000	170493040	9.664	41.063	4.07242e-05	2.32998e-07
Small nuclear ribonucleoprotein Sm D3 OS=Mus musculus OX=10090 GN=Snrpd3 PE=1 SV=1	Snrpd3	1.6061e+08	1.4715e+07	5527939224	7617828599	34.418	100	8.39567e-05	8.56659e-08
Gamma-aminobutyric acid receptor subunit beta-1 OS=Mus musculus OX=10090 GN=Gabrb1 PE=1 SV=1	Gabrb1	49831988	7.0529e+07	734781384	1363002432	14.745	19.325	2.18505e-06	3.25143e-07
Small conductance calcium-activated potassium channel protein 3 OS=Mus musculus OX=10090 GN=Kcnn3 PE=1 SV=2	Kcnn3			74996936	263782728	100	100
40S ribosomal protein S19 OS=Mus musculus OX=10090 GN=Rps19 PE=1 SV=3	Rps19	386381480	52642926	2677952160	3819703232	6.931	72.559	3.71139e-07	4.67725e-11
Interleukin enhancer-binding factor 2 OS=Mus musculus OX=10090 GN=Ilf2 PE=1 SV=1	Ilf2	218248182	18486143	1681278120	1987231302	7.704	100	1.41937e-06	6.89202e-10
28S ribosomal protein S15, mitochondrial OS=Mus musculus OX=10090 GN=Mrps15 PE=1 SV=2	Mrps15	12795008	1.77366e+06	116945952	41818908	9.14	23.578	2.18821e-06	1.27252e-07
Voltage-gated potassium channel subunit beta-1 OS=Mus musculus OX=10090 GN=Kcnab1 PE=1 SV=2	Kcnab1	28974245	9663557	230104817	520546100	7.942	53.867	6.06894e-06	1.40832e-08
Lupus La protein homolog OS=Mus musculus OX=10090 GN=Ssb PE=1 SV=1	Ssb	106669363	1.9292e+07	628168280	600122076	5.889	31.107	3.58223e-06	2.24018e-09
Potassium voltage-gated channel subfamily KQT member 5 OS=Mus musculus OX=10090 GN=Kcnq5 PE=1 SV=2	Kcnq5			98710076	96051530	100	100
Protein LYRIC OS=Mus musculus OX=10090 GN=Mtdh PE=1 SV=1	Mtdh	18862310		186221738	125714222	9.873	100	1.78053e-05
U5 small nuclear ribonucleoprotein 200 kDa helicase OS=Mus musculus OX=10090 GN=Snrnp200 PE=1 SV=1	Snrnp200	2.97673e+07		209837148	477738644	7.049	100	0.000747151
Interleukin enhancer-binding factor 3 OS=Mus musculus OX=10090 GN=Ilf3 PE=1 SV=2	Ilf3	1.16524e+07	6506551	69521490	98707348	5.966	15.17	0.161498
Junctophilin-3 OS=Mus musculus OX=10090 GN=Jph3 PE=1 SV=1	Jph3	44910387	3.91949e+07	8.00271e+08	1770591044	17.819	45.174	0.000100975	5.0343e-06
Kinesin-like protein KIF7 OS=Mus musculus OX=10090 GN=Kif7 PE=1 SV=1	Kif7			4.74855e+07	74863504	100	100
Kinesin-like protein KIF27 OS=Mus musculus OX=10090 GN=Kif27 PE=1 SV=1	Kif27			4.74855e+07	74863504	100	100
DENN domain-containing protein 4B OS=Mus musculus OX=10090 GN=Dennd4b PE=1 SV=2	Dennd4b	3.82784e+07		188173046	235284106	4.916	100	0.0153811
Serine/arginine-rich splicing factor 6 OS=Mus musculus OX=10090 GN=Srsf6 PE=1 SV=1	Srsf6	73976910	41385008	512161980	740408568	6.923	17.891	1.35084e-06	6.54412e-09
40S ribosomal protein S29 OS=Mus musculus OX=10090 GN=Rps29 PE=1 SV=2	Rps29	65746166	7010847	384813584	366905712	5.853	52.334	1.83264e-05	4.99651e-09
Kinase suppressor of Ras 1 OS=Mus musculus OX=10090 GN=Ksr1 PE=1 SV=1	Ksr1	2.20334e+07	3.34138e+06	116503182	80920482	5.288	24.218	0.000130392	9.74393e-07
Serine/threonine-protein kinase MARK1 OS=Mus musculus OX=10090 GN=Mark1 PE=1 SV=2	Mark1	430422117	44399577	3117003648	5216102893	7.242	100	0.00520658	2.09451e-06
Trifunctional enzyme subunit beta, mitochondrial OS=Mus musculus OX=10090 GN=Hadhb PE=1 SV=1	Hadhb	32699270	4.91863e+06	188188064	372001212	5.755	75.631	0.000217848
Serine/arginine-rich splicing factor 4 OS=Mus musculus OX=10090 GN=Srsf4 PE=2 SV=1	Srsf4	1606223016	712453481	7074551466	10425199528	4.404	14.633	2.03569e-07	9.8792e-11
Potassium voltage-gated channel subfamily KQT member 2 OS=Mus musculus OX=10090 GN=Kcnq2 PE=1 SV=1	Kcnq2	34383334	1.2406e+07	380852518	655635038	11.077	52.848	0.000125838	5.87913e-07
Eukaryotic translation initiation factor 2 subunit 3, X-linked OS=Mus musculus OX=10090 GN=Eif2s3x PE=1 SV=2	Eif2s3x	71728517	1.33634e+07	386532318	631827314	5.389	47.28	0.00494892	2.31397e-06
NEDD4-like E3 ubiquitin-protein ligase WWP1 OS=Mus musculus OX=10090 GN=Wwp1 PE=1 SV=2	Wwp1	17675736	1.69785e+07	183434700	281146224	10.378	16.559	0.000161309	1.20332e-05
Serine/threonine-protein kinase D3 OS=Mus musculus OX=10090 GN=Prkd3 PE=1 SV=1	Prkd3		10649787	33370636	66543827	100	6.248
A-kinase anchor protein 5 OS=Mus musculus OX=10090 GN=Akap5 PE=1 SV=2	Akap5	170892072	5.93962e+07	1082606468	1265924884	6.335	21.313	0.0010745	9.30622e-06
Protein kinase C epsilon type OS=Mus musculus OX=10090 GN=Prkce PE=1 SV=1	Prkce	3.38635e+06	1.80073e+06	15636193	14785445	4.617	8.211	0.00291248	0.000478832
PC4 and SFRS1-interacting protein OS=Mus musculus OX=10090 GN=Psip1 PE=1 SV=1	Psip1	38364594	3.61385e+06	229645872	173345074	5.986	47.967	0.000208558
Sesquipedalian-2 OS=Mus musculus OX=10090 GN=Pheta2 PE=1 SV=1	Fam109b	13758631	1665955	69329080	45357324	5.039	27.226	0.000103395
Band 4.1-like protein 5 OS=Mus musculus OX=10090 GN=Epb41l5 PE=1 SV=1	Epb4.1l5; Epb41l5			30414960	12728291	100	100
60S ribosomal protein L39 OS=Mus musculus OX=10090 GN=Rpl39 PE=1 SV=2	Rpl39	72577624	8782933	401566760	152299728	5.533	17.34	7.68695e-06	4.29008e-08
Splicing factor 3B subunit 1 OS=Mus musculus OX=10090 GN=Sf3b1 PE=1 SV=1	Sf3b1	9.32844e+06	3.91738e+06	3.74042e+07	2.19069e+08	4.01	55.922	0.00247983	1.59517e-06
Inner nuclear membrane protein Man1 OS=Mus musculus OX=10090 GN=Lemd3 PE=1 SV=2	Lemd3	3.05221e+06		15931337	20549771	5.22	100	1.92047e-05
Ubiquinol-cytochrome-c reductase complex assembly factor 2 OS=Mus musculus OX=10090 GN=Uqcc2 PE=1 SV=1	2900010M23Rik; Mnf1; Uqcc2	27089526	4.00238e+06	378775624	655519144	13.982	100		0.000364058
Ethanolamine-phosphate cytidylyltransferase OS=Mus musculus OX=10090 GN=Pcyt2 PE=1 SV=1	Pcyt2	2.60014e+06		3.5437e+06	168139232	1.363	100	0.987597
40S ribosomal protein S17 OS=Mus musculus OX=10090 GN=Rps17 PE=1 SV=2	Rps17	306030628	3.17808e+07	1080211104	1173262352	3.53	36.917	4.48854e-06	4.08756e-11
DNA topoisomerase 1 OS=Mus musculus OX=10090 GN=Top1 PE=1 SV=2	Top1	14366756	1.83269e+06	286868762	463562564	19.968	100	0.00124671	6.77347e-06
Kelch domain-containing protein 2 OS=Mus musculus OX=10090 GN=Klhdc2 PE=2 SV=3	Klhdc2	22302.1	5.89119e+06	174203	617632	7.811	0.105	0.000109046	1.67342e-05
28S ribosomal protein S16, mitochondrial OS=Mus musculus OX=10090 GN=Mrps16 PE=1 SV=1	Mrps16			60335536	63339868	100	100
Cyclin-dependent kinase-like 2 OS=Mus musculus OX=10090 GN=Cdkl2 PE=2 SV=1	Cdkl2	32336812	5.88582e+06	149604768	216373488	4.626	36.762	1.33223e-06	1.70091e-13
Cyclin-dependent kinase-like 4 OS=Mus musculus OX=10090 GN=Cdkl4 PE=2 SV=1	Cdkl4	32336812	5.88582e+06	149604768	216373488	4.626	36.762	1.33223e-06	1.70091e-13
Serine/threonine-protein kinase 36 OS=Mus musculus OX=10090 GN=Stk36 PE=1 SV=3	Stk36	32336812	5.88582e+06	149604768	216373488	4.626	36.762	1.33223e-06	1.70091e-13
Cyclin-dependent kinase-like 3 OS=Mus musculus OX=10090 GN=Cdkl3 PE=2 SV=2	Cdkl3	32336812	5.88582e+06	149604768	216373488	4.626	36.762	1.33223e-06	1.70091e-13
Cyclin-dependent kinase-like 1 OS=Mus musculus OX=10090 GN=Cdkl1 PE=2 SV=1	Cdkl1	32336812	5.88582e+06	149604768	216373488	4.626	36.762	1.33223e-06	1.70091e-13
CST complex subunit CTC1 OS=Mus musculus OX=10090 GN=Ctc1 PE=1 SV=2	Ctc1	1.31264e+07	2465202	30781120	25335888	2.345	10.277	0.0129186
Metabotropic glutamate receptor 5 OS=Mus musculus OX=10090 GN=Grm5 PE=1 SV=2	Grm5	34826080		64242562	124528356	1.845	100	0.00101456
E3 ubiquitin-protein ligase Itchy OS=Mus musculus OX=10090 GN=Itch PE=1 SV=2	Itch	17675736	13630992	141921008	160827224	8.029	11.799	0.000264549	1.42795e-05
Lethal(2) giant larvae protein homolog 1 OS=Mus musculus OX=10090 GN=Llgl1 PE=1 SV=1	Llgl1	231373762	2.26548e+07	1244691803	1828846154	5.38	80.727	1.25019e-07	7.07336e-12
Malectin OS=Mus musculus OX=10090 GN=Mlec PE=1 SV=2	Mlec	8.37689e+06	5.54119e+06	32904480	25192070	3.928	4.546	0.00532352	0.00168447
40S ribosomal protein S24 OS=Mus musculus OX=10090 GN=Rps24 PE=1 SV=1	Rps24; LOC677113; LOC102642752	29253586	2.53127e+06	128460880	45755482	4.391	18.076	0.000186961
Lipoyl synthase, mitochondrial OS=Mus musculus OX=10090 GN=Lias PE=1 SV=1	Lias	21037950	4.13172e+06	85536128	125730864	4.066	30.431	0.0010196	1.17955e-06
CDKN2A-interacting protein OS=Mus musculus OX=10090 GN=Cdkn2aip PE=1 SV=1	Cdkn2aip	1.89676e+07		70399892	112007284	3.712	100	0.00167156
Peptidyl-glycine alpha-amidating monooxygenase OS=Mus musculus OX=10090 GN=Pam PE=1 SV=2	Pam	11781405	3031857	73043791	87332704	6.2	28.805	0.260431
Serine/threonine-protein kinase MARK2 OS=Mus musculus OX=10090 GN=Mark2 PE=1 SV=3	Mark2	1.19603e+09	85343392	5077275604	9.03344e+09	4.245	100	2.61482e-05	7.49187e-11
N-terminal EF-hand calcium-binding protein 2 OS=Mus musculus OX=10090 GN=Necab2 PE=1 SV=1	Necab2		1.15245e+06	23683784	17122916	100	14.858
Elongator complex protein 3 OS=Mus musculus OX=10090 GN=Elp3 PE=1 SV=1	Elp3	27522874	2587948	149287085	171915976	5.424	66.429	7.77515e-06
ATP-dependent RNA helicase DHX30 OS=Mus musculus OX=10090 GN=Dhx30 PE=1 SV=1	Dhx30			13872355	9435929	100	100
Eukaryotic translation initiation factor 3 subunit D OS=Mus musculus OX=10090 GN=Eif3d PE=1 SV=2	Eif3d	55926488	12902133	249642884	530128784	4.464	41.088	7.85878e-05	1.34062e-08
Nucleolin OS=Mus musculus OX=10090 GN=Ncl PE=1 SV=2	Ncl	1.87228e+09	4.46021e+08	6492329055	8671911338	3.468	19.443	1.04171e-07	1.23716e-11
Spermatid perinuclear RNA-binding protein OS=Mus musculus OX=10090 GN=Strbp PE=1 SV=1	Strbp	9595060	6506551	3.54729e+07	60873092	3.697	9.356
Neurofascin OS=Mus musculus OX=10090 GN=Nfasc PE=1 SV=1	Nfasc	4.33247e+07		100502224	258024720	2.32	100	0.0824173
RNA binding motif protein, X-linked-like-1 OS=Mus musculus OX=10090 GN=Rbmxl1 PE=2 SV=1	Rbmxl1	160295426	4.01555e+06	427431232	416514076	2.667	100	0.00159188	1.24426e-08
RNA-binding motif protein, X chromosome OS=Mus musculus OX=10090 GN=Rbmx PE=1 SV=1	Rbmx	160295426	4.01555e+06	427431232	416514076	2.667	100	0.00159188	1.24426e-08
Ribosomal protein S6 kinase alpha-3 OS=Mus musculus OX=10090 GN=Rps6ka3 PE=1 SV=2	Rps6ka3	33131468	5711001	132516544	197239920	4	34.537	5.07937e-05	5.58514e-08
Serine/threonine-protein kinase tousled-like 1 OS=Mus musculus OX=10090 GN=Tlk1 PE=1 SV=2	Tlk1	33131468	5711001	132516544	197239920	4	34.537	5.07937e-05	5.58514e-08
Ribosomal protein S6 kinase alpha-1 OS=Mus musculus OX=10090 GN=Rps6ka1 PE=1 SV=1	Rps6ka1	33131468	5711001	132516544	197239920	4	34.537	5.07937e-05	5.58514e-08
Serine/threonine-protein kinase greatwall OS=Mus musculus OX=10090 GN=Mastl PE=2 SV=2	Mastl	33131468	5711001	132516544	197239920	4	34.537	5.07937e-05	5.58514e-08
Ribosomal protein S6 kinase alpha-6 OS=Mus musculus OX=10090 GN=Rps6ka6 PE=1 SV=2	Rps6ka6	33131468	5711001	132516544	197239920	4	34.537	5.07937e-05	5.58514e-08
Ribosomal protein S6 kinase alpha-2 OS=Mus musculus OX=10090 GN=Rps6ka2 PE=1 SV=1	Rps6ka2	33131468	5711001	132516544	197239920	4	34.537	5.07937e-05	5.58514e-08
Serine/threonine-protein kinase tousled-like 2 OS=Mus musculus OX=10090 GN=Tlk2 PE=1 SV=2	Tlk2	33131468	5711001	132516544	197239920	4	34.537	5.07937e-05	5.58514e-08
Tripartite motif-containing protein 46 OS=Mus musculus OX=10090 GN=Trim46 PE=1 SV=1	Trim46	246276536	12810796	1325949078	1835065112	5.384	100	0.0322446	2.13306e-06
Microprocessor complex subunit DGCR8 OS=Mus musculus OX=10090 GN=Dgcr8 PE=1 SV=2	Dgcr8	11928176		42503034	50025290	3.563	100	0.00485009
28S ribosomal protein S26, mitochondrial OS=Mus musculus OX=10090 GN=Mrps26 PE=1 SV=1	Mrps26	20564134		84322824	66347784	4.1	100	2.39278e-07
Ribulose-phosphate 3-epimerase OS=Mus musculus OX=10090 GN=Rpe PE=1 SV=1	Rpe		1.75706e+06	34044920	45984208	100	26.171		3.6896e-06
Phosphoribosyl pyrophosphate synthase-associated protein 2 OS=Mus musculus OX=10090 GN=Prpsap2 PE=1 SV=1	Prpsap2		1.37111e+07	34063932	71038512	100	5.181
Calcium uniporter protein, mitochondrial OS=Mus musculus OX=10090 GN=Mcu PE=1 SV=2	Ccdc109a; Mcu	5.47469e+06		38096196	17423502	6.959	100
28S ribosomal protein S24, mitochondrial OS=Mus musculus OX=10090 GN=Mrps24 PE=1 SV=1	Mrps24	5.99847e+06		20850410	29719798	3.476	100	0.0281298
Zinc finger protein 638 OS=Mus musculus OX=10090 GN=Znf638 PE=1 SV=2	Zfml; Zfp638		4.61224e+06	3.84863e+07	49011463	100	10.626		0.00428118
40S ribosomal protein S30 OS=Mus musculus OX=10090 GN=Fau PE=1 SV=1	Fau	75857552	11526306	224754272	108816528	2.963	9.441	3.81249e-06	5.91805e-09
Dolichol-phosphate mannosyltransferase subunit 1 OS=Mus musculus OX=10090 GN=Dpm1 PE=1 SV=1	Dpm1		2.07843e+06	22957808	26405288	100	12.704		4.97235e-06
Serine/threonine-protein phosphatase 2A 56 kDa regulatory subunit gamma isoform OS=Mus musculus OX=10090 GN=Ppp2r5c PE=1 SV=2	Ppp2r5c	37478832	4745855	135599744	146088320	3.618	30.782	0.000995286
Phosphatidylinositol 5-phosphate 4-kinase type-2 alpha OS=Mus musculus OX=10090 GN=Pip4k2a PE=1 SV=1	Pip4k2a	19445930		40969028	68798224	2.107	100
Purine-rich element-binding protein gamma OS=Mus musculus OX=10090 GN=Purg PE=1 SV=1	Purg	6.07776e+07	7.46904e+06	548090592	455681826	9.018	61.009	0.00353174	4.13416e-06
Eukaryotic translation initiation factor 3 subunit A OS=Mus musculus OX=10090 GN=Eif3a PE=1 SV=5	Eif3a	154760845	3.16919e+06	532918623	956911540	3.443	100	0.011893	3.99453e-08
NEDD4-like E3 ubiquitin-protein ligase WWP2 OS=Mus musculus OX=10090 GN=Wwp2 PE=1 SV=1	Wwp2	13195911	6.3003e+06	77657288	142963300	5.885	22.692
Phosphoribosyl pyrophosphate synthase-associated protein 1 OS=Mus musculus OX=10090 GN=Prpsap1 PE=1 SV=1	Prpsap1	19066462	1.37111e+07	28223050	73140432	1.48	5.334		0.0418653
E3 ubiquitin-protein ligase UBR4 OS=Mus musculus OX=10090 GN=Ubr4 PE=1 SV=1	Ubr4	5865375	1.44913e+06	16908144	17158920	2.883	11.841	0.00558184	2.99542e-05
60S ribosomal protein L31 OS=Mus musculus OX=10090 GN=Rpl31 PE=1 SV=1	Rpl31	718973640	3.24403e+07	2448448240	1376648352	3.405	42.436	0.0712452	6.35301e-05
CLK4-associating serine/arginine rich protein OS=Mus musculus OX=10090 GN=Clasrp PE=1 SV=3	Clasrp		8.60085e+06	93059400	176941444	100	20.573		9.53511e-08
Cell division cycle 5-like protein OS=Mus musculus OX=10090 GN=Cdc5l PE=1 SV=2	Cdc5l	7108485		18775012	36001500	2.641	100	0.000548428
ELAV-like protein 3 OS=Mus musculus OX=10090 GN=Elavl3 PE=1 SV=1	Elavl3	4.01556e+07	4.26035e+06	1.11882e+08	132023409	2.786	30.989	0.794567	0.000782625
Sentrin-specific protease 3 OS=Mus musculus OX=10090 GN=Senp3 PE=1 SV=1	Senp3	43278127		110075824	70643728	2.543	100	0.0156435
Mediator of RNA polymerase II transcription subunit 1 OS=Mus musculus OX=10090 GN=Med1 PE=1 SV=2	Med1	268920		132224	4.77221e+06	0.492	100	0.879483
Probable carboxypeptidase X1 OS=Mus musculus OX=10090 GN=Cpxm1 PE=2 SV=2	Cpxm1	1042090880	2028132	2491172864	5600189952	2.391	100	3.87751e-05
Carboxypeptidase D OS=Mus musculus OX=10090 GN=Cpd PE=1 SV=2	Cpd	1042090880	2028132	2491172864	5600189952	2.391	100	3.87751e-05
Putative ATP-dependent RNA helicase DHX57 OS=Mus musculus OX=10090 GN=Dhx57 PE=1 SV=2	Dhx57	8.01518e+06	4.52279e+06	19332030	89651978	2.412	19.822	0.425765
Dynamin-1-like protein OS=Mus musculus OX=10090 GN=Dnm1l PE=1 SV=2	Dnm1l	4.91588e+06	2.76652e+06	1.59897e+07	12574988	3.253	4.545		0.0267605
Elongation factor 1-alpha 2 OS=Mus musculus OX=10090 GN=Eef1a2 PE=1 SV=1	Eef1a2	40926868	9876062	145820288	119785756	3.563	12.129	0.00127718	1.62595e-06
Arf-GAP with Rho-GAP domain, ANK repeat and PH domain-containing protein 2 OS=Mus musculus OX=10090 GN=Arap2 PE=1 SV=2	Arap2	6.15179e+06		1.13832e+07	9.45354e+07	1.85	100	0.797885
Translation factor Guf1, mitochondrial OS=Mus musculus OX=10090 GN=Guf1 PE=1 SV=1	Guf1	3.80176e+06	4178047	1.63628e+07	1.46954e+07	4.304	3.517
Alpha-tubulin N-acetyltransferase 1 OS=Mus musculus OX=10090 GN=Atat1 PE=1 SV=1	Atat1	28741438	4665894	66750836	75789872	2.322	16.243
Fragile X mental retardation syndrome-related protein 1 OS=Mus musculus OX=10090 GN=Fxr1 PE=1 SV=2	Fxr1	104886102	1.27314e+07	329044856	439028880	3.137	34.484	2.55575e-05
WD repeat-containing protein 60 OS=Mus musculus OX=10090 GN=Wdr60 PE=1 SV=1	Wdr60			24016862	33225530	100	100
Active breakpoint cluster region-related protein OS=Mus musculus OX=10090 GN=Abr PE=1 SV=1	Abr	49830406		115918520	100396000	2.326	100	0.000557332
Valine--tRNA ligase OS=Mus musculus OX=10090 GN=Vars PE=1 SV=1	Vars		1.24006e+06	9600869	6135618	100	4.948		0.00550192
FERM domain-containing protein 4B OS=Mus musculus OX=10090 GN=Frmd4b PE=1 SV=2	Frmd4b	9759278	1.66663e+06	22304558	20399882	2.285	12.24	0.00321065	1.46399e-06
FERM domain-containing protein 4A OS=Mus musculus OX=10090 GN=Frmd4a PE=1 SV=2	Frmd4a	9759278	1.66663e+06	22304558	20399882	2.285	12.24	0.00321065	1.46399e-06
E3 ubiquitin-protein ligase TRIP12 OS=Mus musculus OX=10090 GN=Trip12 PE=1 SV=1	Trip12	15127329	3024625	22259822	23014910	1.471	7.609
Microfibrillar-associated protein 1B OS=Mus musculus OX=10090 GN=Mfap1b PE=1 SV=1	Mfap1a; Mfap1b	25296044		82708508	139993918	3.27	100	0.0499787
Ras-related protein Rab-10 OS=Mus musculus OX=10090 GN=Rab10 PE=1 SV=1	Rab10		14291134	35288576	25425262	100	1.779
Dehydrogenase/reductase SDR family member 1 OS=Mus musculus OX=10090 GN=Dhrs1 PE=1 SV=1	Dhrs1	58371308	5.18136e+06	107649896	114899056	1.844	22.175		5.99993e-05
Coiled-coil domain-containing protein 9B OS=Mus musculus OX=10090 GN=Ccdc9b PE=1 SV=1	A430105I19Rik			760527	7.98565e+06	100	100
Heterogeneous nuclear ribonucleoprotein L-like OS=Mus musculus OX=10090 GN=Hnrnpll PE=1 SV=3	Hnrnpll; Hnrpll	47095486	2.74132e+06	6.26934e+07	127623147	1.331	46.555	1	0.000513806
Synaptotagmin-6 OS=Mus musculus OX=10090 GN=Syt6 PE=1 SV=2	Syt6	11395379		2.8417e+07	10812159	2.494	100	0.0748173
Centromere protein V OS=Mus musculus OX=10090 GN=Cenpv PE=1 SV=2	Cenpv	23823670		48908692	21558574	2.053	100	0.000441001
Kinesin-like protein KIF16B OS=Mus musculus OX=10090 GN=Kif16b PE=1 SV=1	Kif16b	28658478		41728520	53972956	1.456	100	0.233535
Chromosome-associated kinesin KIF4 OS=Mus musculus OX=10090 GN=Kif4 PE=1 SV=3	Kif4	28658478		41728520	53972956	1.456	100	0.233535
Kinesin-like protein KIF3A OS=Mus musculus OX=10090 GN=Kif3a PE=1 SV=2	Kif3a	28658478		41728520	53972956	1.456	100	0.233535
Arginine and glutamate-rich protein 1 OS=Mus musculus OX=10090 GN=Arglu1 PE=1 SV=2	Arglu1	168928122	33798599	310856072	1463215080	1.84	43.292	0.00201622	3.48137e-11
Casein kinase I isoform alpha OS=Mus musculus OX=10090 GN=Csnk1a1 PE=1 SV=2	Csnk1a1	14065358		3.0059e+07	5557848	2.137	100	0.000244503
Probable arginine--tRNA ligase, mitochondrial OS=Mus musculus OX=10090 GN=Rars2 PE=1 SV=1	Rars2	3295645		5.07173e+06	19692648	1.539	100
Dynein light chain 1, cytoplasmic OS=Mus musculus OX=10090 GN=Dynll1 PE=1 SV=1	Dynll1	44454472		33538508	11479384	0.754	100	0.14237
Ankyrin-1 OS=Mus musculus OX=10090 GN=Ank1 PE=1 SV=2	Ank1	2.02485e+07		38216064	13971260	1.887	100	0.0440942
Misshapen-like kinase 1 OS=Mus musculus OX=10090 GN=Mink1 PE=1 SV=3	Mink1	9562558	5317179	4.41217e+07	46623004	4.614	8.768
Neuralized-like protein 4 OS=Mus musculus OX=10090 GN=Neurl4 PE=1 SV=1	Neurl4	12407305	2.377e+06	25822804	11951224	2.081	5.028	0.000852809	3.68795e-06
CB1 cannabinoid receptor-interacting protein 1 OS=Mus musculus OX=10090 GN=Cnrip1 PE=1 SV=1	Cnrip1	30412878	19657366	55287028	34990620	1.818	1.78	0.0343375	0.00189133
Protein TANC1 OS=Mus musculus OX=10090 GN=Tanc1 PE=1 SV=2	Tanc1	1.17504e+07	1.76608e+06	24323490	11842488	2.07	6.706	0.0649509
Casein kinase I isoform epsilon OS=Mus musculus OX=10090 GN=Csnk1e PE=1 SV=2	Csnk1e	23169162	4273598	35658124	25722166	1.539	6.019	0.912386	0.0371771
ARF GTPase-activating protein GIT2 OS=Mus musculus OX=10090 GN=Git2 PE=1 SV=2	Git2	20273304		39514520	9.09341e+06	1.949	100	0.0626352
Kinesin-like protein KIF21B OS=Mus musculus OX=10090 GN=Kif21b PE=1 SV=2	Kif21b	6812955	2.09459e+06	1.29047e+07	26200048	1.894	12.508
Nuclear envelope pore membrane protein POM 121 OS=Mus musculus OX=10090 GN=Pom121 PE=1 SV=2	Pom121	9580614		12146063	79867312	1.268	100	0.510496
Coiled-coil domain-containing protein 9 OS=Mus musculus OX=10090 GN=Ccdc9 PE=1 SV=1	Ccdc9	3.41124e+06	2.27334e+06	8174697	65267928	2.396	28.71		0.0041158
GAS2-like protein 1 OS=Mus musculus OX=10090 GN=Gas2l1 PE=1 SV=1	Gas2l1	44849140		71390876	28094690	1.592	100	0.00227579
AP2-associated protein kinase 1 OS=Mus musculus OX=10090 GN=Aak1 PE=1 SV=2	Aak1	7598596	3.39868e+06	15756630	11696557	2.074	3.442	0.0882288	0.00738131
Zinc fingers and homeoboxes protein 1 OS=Mus musculus OX=10090 GN=Zhx1 PE=1 SV=2	Zhx1	197929		323984	1.21116e+07	1.637	100	0.0800753
NMDA receptor synaptonuclear signaling and neuronal migration factor OS=Mus musculus OX=10090 GN=Nsmf PE=1 SV=1	Nelf; Nsmf	2.4588e+06	97855.4	3.54652e+06	12458249	1.442	100	0.876549	2.02976e-07
Sodium channel protein type 8 subunit alpha OS=Mus musculus OX=10090 GN=Scn8a PE=1 SV=1	Scn8a			8.19599e+06	8.2264e+06	100	100
Myc box-dependent-interacting protein 1 OS=Mus musculus OX=10090 GN=Bin1 PE=1 SV=1	Bin1	26478594	22483520	92902696	44641988	3.509	1.986	0.0517308	0.122212
Dual specificity protein phosphatase 4 OS=Mus musculus OX=10090 GN=Dusp4 PE=2 SV=1	Dusp4	51851080		80850576	63989436	1.559	100	0.00994055
Potassium-transporting ATPase alpha chain 2 OS=Mus musculus OX=10090 GN=Atp12a PE=1 SV=3	Atp12a	182272912		202280384	211124656	1.11	100
Dual specificity protein kinase CLK3 OS=Mus musculus OX=10090 GN=Clk3 PE=1 SV=2	Clk3	21341280		27930498	61578068	1.309	100
GTP-binding protein Di-Ras1 OS=Mus musculus OX=10090 GN=Diras1 PE=1 SV=1	Diras1	15523934		41521676	33098002	2.675	100
Gamma-aminobutyric acid receptor subunit gamma-1 OS=Mus musculus OX=10090 GN=Gabrg1 PE=2 SV=2	Gabrg1	5.9363e+06	4676664	9644882	164892228	1.625	35.259	0.386971	0.000100604
Death-associated protein kinase 1 OS=Mus musculus OX=10090 GN=Dapk1 PE=1 SV=3	Dapk1	37596626	1901116	58006778	2.85767e+07	1.543	15.032	0.323742
Pleckstrin homology-like domain family B member 1 OS=Mus musculus OX=10090 GN=Phldb1 PE=1 SV=1	Phldb1	24034038		31717936	9.98668e+06	1.32	100	0.589592
Microtubule-associated serine/threonine-protein kinase 3 OS=Mus musculus OX=10090 GN=Mast3 PE=1 SV=3	Mast3	660001268	22880873	1423200544	1512518716	2.156	66.104	0.129223	1.97947e-07
Cleavage and polyadenylation specificity factor subunit 4 OS=Mus musculus OX=10090 GN=Cpsf4 PE=2 SV=1	Cpsf4	454721466	2.22295e+06	598717520	781790768	1.317	100	0.490669
Phosphatidylinositide phosphatase SAC2 OS=Mus musculus OX=10090 GN=Inpp5f PE=1 SV=1	Inpp5f	1.61143e+06		1.17013e+06	6126194	0.726	100
Delphilin OS=Mus musculus OX=10090 GN=Grid2ip PE=1 SV=1	Grid2ip	16281602	2.41635e+06	18031826	12144672	1.107	5.026	1	0.00717228
Adhesion G protein-coupled receptor B2 OS=Mus musculus OX=10090 GN=Adgrb2 PE=1 SV=2	Bai2; Adgrb2	20164602		28008306	12151982	1.389	100	0.270246
Ankyrin repeat domain-containing protein 13A OS=Mus musculus OX=10090 GN=Ankrd13a PE=1 SV=2	Ankrd13a			184900	686594	100	100
RING finger protein unkempt homolog OS=Mus musculus OX=10090 GN=Unk PE=1 SV=1	Unk	186926928	69197616	256303024	23189722	1.371	0.335	1	0.939803
Translin-associated protein X OS=Mus musculus OX=10090 GN=Tsnax PE=1 SV=1	Tsnax	674368	4.03361e+06	1.04658e+07	1.76517e+07	15.519	4.376	0.13589	0.627714
Caskin-2 OS=Mus musculus OX=10090 GN=Caskin2 PE=1 SV=3	Caskin2	70322656	3.55587e+06	80637600	45598776	1.147	12.824	0.882507	6.65278e-08
Killer cell lectin-like receptor subfamily G member 2 OS=Mus musculus OX=10090 GN=Klrg2 PE=1 SV=1	Klrg2	38434824	21677318	27212328	546312832	0.708	25.202	1	0.000137584
Adenomatous polyposis coli protein OS=Mus musculus OX=10090 GN=Apc PE=1 SV=1	Apc	5.40643e+07		46040308	30833594	0.852	100	1
Ubiquitin carboxyl-terminal hydrolase 20 OS=Mus musculus OX=10090 GN=Usp20 PE=1 SV=1	Usp20	446121		576843	2.30417e+06	1.293	100	0.9605
Unconventional myosin-If OS=Mus musculus OX=10090 GN=Myo1f PE=1 SV=1	Myo1f	223531664	5889082	214332732	95369464	0.959	16.194	1	2.24731e-09
Protein FAM76B OS=Mus musculus OX=10090 GN=Fam76b PE=1 SV=1	Fam76b	144792032		134132264	33713344	0.926	100	1
TBC1 domain family member 24 OS=Mus musculus OX=10090 GN=Tbc1d24 PE=1 SV=2	Tbc1d24	17131550		14344902	6.30303e+06	0.837	100	0.900532
Filamin-C OS=Mus musculus OX=10090 GN=Flnc PE=1 SV=3	Flnc	14505407		17947668	2012530	1.237	100	0.787926
Filamin-B OS=Mus musculus OX=10090 GN=Flnb PE=1 SV=3	Flnb	14505407		17947668	2012530	1.237	100	0.787926
Lamin-B2 OS=Mus musculus OX=10090 GN=Lmnb2 PE=1 SV=2	Lmnb2	1.14061e+07		8384811	9462306	0.735	100	0.879815
Short/branched chain specific acyl-CoA dehydrogenase, mitochondrial OS=Mus musculus OX=10090 GN=Acadsb PE=1 SV=1	Acadsb		2.70246e+06	1.0367e+07	38668224	100	14.309		0.0111137
Cerebellin-3 OS=Mus musculus OX=10090 GN=Cbln3 PE=1 SV=1	Cbln3	5.79658e+07		72773840	21329506	1.255	100
UMP-CMP kinase OS=Mus musculus OX=10090 GN=Cmpk1 PE=1 SV=1	Cmpk1	2.76915e+06		4248633	21608612	1.534	100
U5 small nuclear ribonucleoprotein 40 kDa protein OS=Mus musculus OX=10090 GN=Snrnp40 PE=1 SV=1	Snrnp40	30020444		10529323	71361584	0.351	100
Striated muscle-specific serine/threonine-protein kinase OS=Mus musculus OX=10090 GN=Speg PE=1 SV=2	Speg	6.79514e+06		1.72164e+06	26419663	0.253	100
T-lymphoma invasion and metastasis-inducing protein 2 OS=Mus musculus OX=10090 GN=Tiam2 PE=1 SV=2	Tiam2	3.07978e+06	414412	17392304	36515197	5.647	88.113	0.592895	0.0200699
AN1-type zinc finger protein 2B OS=Mus musculus OX=10090 GN=Zfand2b PE=1 SV=1	Zfand2b	916289		387748	2.25909e+06	0.423	100	0.0216388
Unconventional myosin-X OS=Mus musculus OX=10090 GN=Myo10 PE=1 SV=1	Myo10	4.01723e+06		862040	3.4284e+06	0.215	100
Calcium-dependent secretion activator 1 OS=Mus musculus OX=10090 GN=Cadps PE=1 SV=3	Cadps	12082499		3.15258e+06	16487021	0.261	100
Sterile alpha motif domain-containing protein 14 OS=Mus musculus OX=10090 GN=Samd14 PE=1 SV=1	Samd14	9129173		1.18475e+07	44424498	1.298	100
Vasculin OS=Mus musculus OX=10090 GN=Gpbp1 PE=1 SV=1	Gpbp1			210471	3.24357e+06	100	100
Protein unc-13 homolog C OS=Mus musculus OX=10090 GN=Unc13c PE=1 SV=3	Unc13c	2.05186e+07		834262	5.31429e+07	0.041	100
Membrane-associated guanylate kinase, WW and PDZ domain-containing protein 3 OS=Mus musculus OX=10090 GN=Magi3 PE=1 SV=2	Magi3	18074054	1.72046e+06		31213118	0.01	18.142		0.000755946
Genetic suppressor element 1 OS=Mus musculus OX=10090 GN=Gse1 PE=1 SV=2	Gse1	99869472			502394752	0.01	100
39S ribosomal protein L54, mitochondrial OS=Mus musculus OX=10090 GN=Mrpl54 PE=1 SV=1	Mrpl54				9.57708e+06		100
Echinoderm microtubule-associated protein-like 6 OS=Mus musculus OX=10090 GN=Eml6 PE=2 SV=1	Eml6	9779240	1.72637e+06		13561529	0.01	7.856
Histone H1.0 OS=Mus musculus OX=10090 GN=H1-0 PE=2 SV=4	H1f0	69164744			90587432	0.01	100
Mitoferrin-2 OS=Mus musculus OX=10090 GN=Slc25a28 PE=2 SV=1	Slc25a28	1.97828e+06			44660798	0.01	100
Zinc finger CCCH domain-containing protein 13 OS=Mus musculus OX=10090 GN=Zc3h13 PE=1 SV=1	Zc3h13	183976			4616757	0.01	100
Kinase non-catalytic C-lobe domain-containing protein 1 OS=Mus musculus OX=10090 GN=Kndc1 PE=1 SV=2	Kndc1	18098662			44941604	0.01	100
Sequestosome-1 OS=Mus musculus OX=10090 GN=Sqstm1 PE=1 SV=1	Sqstm1	24635967	8.71643e+06		7615951	0.01	0.874		1
Neuropilin and tolloid-like protein 1 OS=Mus musculus OX=10090 GN=Neto1 PE=1 SV=2	Neto1	1.15456e+06	649648		6.64595e+06	0.01	10.23		0.00181455
Gamma-aminobutyric acid receptor subunit rho-1 OS=Mus musculus OX=10090 GN=Gabrr1 PE=2 SV=2	Gabrr1	541037824	35959400		96293272	0.01	2.678		0.0229785
H/ACA ribonucleoprotein complex subunit 3 OS=Mus musculus OX=10090 GN=Nop10 PE=3 SV=1	Nop10	5.63452e+06			62292344	0.01	100
Myb-binding protein 1A OS=Mus musculus OX=10090 GN=Mybbp1a PE=1 SV=2	Mybbp1a				16067683		100
39S ribosomal protein L20, mitochondrial OS=Mus musculus OX=10090 GN=Mrpl20 PE=1 SV=1	Mrpl20				11246073		100
Metabotropic glutamate receptor 2 OS=Mus musculus OX=10090 GN=Grm2 PE=1 SV=2	Grm2				5.58471e+06		100
Zinc finger protein 768 OS=Mus musculus OX=10090 GN=Znf768 PE=1 SV=1	Zfp768				5486295		100
Zinc finger protein 467 OS=Mus musculus OX=10090 GN=Znf467 PE=1 SV=1	Zfp467				5.41109e+06		100
Protein SON OS=Mus musculus OX=10090 GN=Son PE=1 SV=2	Son				27967770		100
Protection of telomeres protein 1 OS=Mus musculus OX=10090 GN=Pot1 PE=1 SV=1	Pot1a	32382.7	125518		1.03814e+06	0.01	8.271		0.000353502
39S ribosomal protein L9, mitochondrial OS=Mus musculus OX=10090 GN=Mrpl9 PE=1 SV=2	Mrpl9	12353020			45754876	0.01	100
von Willebrand factor A domain-containing protein 5B1 OS=Mus musculus OX=10090 GN=Vwa5b1 PE=2 SV=1	Vwa5b1		2.5167e+06		28904396		11.485		0.00170899
Seipin OS=Mus musculus OX=10090 GN=Bscl2 PE=1 SV=2	Bscl2		1.29865e+07		48772628		3.756		0.0178335
Serine/arginine repetitive matrix protein 1 OS=Mus musculus OX=10090 GN=Srrm1 PE=1 SV=2	Srrm1	115113			1.88173e+06	0.01	100
PHD finger protein 1 OS=Mus musculus OX=10090 GN=Phf1 PE=1 SV=2	Phf1	610141			4824493	0.01	100
Receptor-type tyrosine-protein phosphatase N2 OS=Mus musculus OX=10090 GN=Ptprn2 PE=1 SV=2	Ptprn2		5362477		14284476		2.664		0.180334
Chromobox protein homolog 6 OS=Mus musculus OX=10090 GN=Cbx6 PE=1 SV=2	Cbx6				84524274		100
Histone acetyltransferase KAT8 OS=Mus musculus OX=10090 GN=Kat8 PE=1 SV=1	Kat8	32382.7	125518		1.03814e+06	0.01	8.271		0.000353502
RNA-binding protein 42 OS=Mus musculus OX=10090 GN=Rbm42 PE=1 SV=2					20775670		100
Kinesin-like protein KIF1B OS=Mus musculus OX=10090 GN=Kif1b PE=1 SV=2	Kif1b				4.73497e+07		100
Kinesin-like protein KIF1A OS=Mus musculus OX=10090 GN=Kif1a PE=1 SV=2	Kif1a				4.73497e+07		100
H/ACA ribonucleoprotein complex subunit 1 OS=Mus musculus OX=10090 GN=Gar1 PE=1 SV=1	Gar1				19004278		100
GATOR complex protein WDR59 OS=Mus musculus OX=10090 GN=Wdr59 PE=1 SV=2	Wdr59				21836874		100
SWI/SNF-related matrix-associated actin-dependent regulator of chromatin subfamily E member 1 OS=Mus musculus OX=10090 GN=Smarce1 PE=1 SV=1	Smarce1				25747596		100
Caveolae-associated protein 2 OS=Mus musculus OX=10090 GN=Cavin2 PE=1 SV=3	Sdpr; Cavin2				18053556		100
DNA-directed RNA polymerase, mitochondrial OS=Mus musculus OX=10090 GN=Polrmt PE=1 SV=1	Polrmt				6.83666e+06		100
39S ribosomal protein L55, mitochondrial OS=Mus musculus OX=10090 GN=Mrpl55 PE=1 SV=1	Mrpl55				52668512		100
B-cell CLL/lymphoma 7 protein family member B OS=Mus musculus OX=10090 GN=Bcl7b PE=1 SV=1	Bcl7b				8.14893e+07		100
Voltage-dependent L-type calcium channel subunit alpha-1D OS=Mus musculus OX=10090 GN=Cacna1d PE=1 SV=3	Cacna1d				9900874		100
Vang-like protein 1 OS=Mus musculus OX=10090 GN=Vangl1 PE=1 SV=2	Vangl1				15418532		100
ATPase family AAA domain-containing protein 1 OS=Mus musculus OX=10090 GN=Atad1 PE=1 SV=1	Atad1				32693896		100
B-cell CLL/lymphoma 7 protein family member A OS=Mus musculus OX=10090 GN=Bcl7a PE=2 SV=1	Bcl7a				8.14893e+07		100
Polymerase delta-interacting protein 3 OS=Mus musculus OX=10090 GN=Poldip3 PE=1 SV=1	Poldip3		2.95427e+06		33747256		11.423
T-lymphoma invasion and metastasis-inducing protein 1 OS=Mus musculus OX=10090 GN=Tiam1 PE=1 SV=1	Tiam1	27619220	1.71054e+07	311934284	684932484	11.294	40.042	0.00465924	2.77398e-05
Serine/arginine-rich splicing factor 7 OS=Mus musculus OX=10090 GN=Srsf7 PE=1 SV=1	Srsf7	4.7392e+08	5.04326e+07	1678320478	2019519883	3.541	40.044	3.42281e-05	3.28081e-10
Probable global transcription activator SNF2L2 OS=Mus musculus OX=10090 GN=Smarca2 PE=1 SV=1	Smarca2	3.45136e+06	6870378	242182968	383673368	70.17	55.845		5.31901e-07
mRNA cap guanine-N7 methyltransferase OS=Mus musculus OX=10090 GN=Rnmt PE=1 SV=1	Rnmt	32243451	8.6038e+07	863322152	1456426984	26.775	16.928	0.00028774	0.000689613
APC membrane recruitment protein 2 OS=Mus musculus OX=10090 GN=Amer2 PE=1 SV=2	Amer2; Fam123a	75691720	37202735	357533366	910363252	4.724	24.47	3.88857e-06	1.37017e-09
Kinesin light chain 2 OS=Mus musculus OX=10090 GN=Klc2 PE=1 SV=1	Klc2	143569097	8.20201e+07	1995901524	2682434290	13.902	32.705	1.62926e-07	1.9455e-09
40S ribosomal protein S7 OS=Mus musculus OX=10090 GN=Rps7 PE=2 SV=1	Rps7	1265541120	1.13264e+08	2.83606e+09	4213307358	2.241	37.199	0.000358239	1.02573e-10
Chromodomain-helicase-DNA-binding protein 4 OS=Mus musculus OX=10090 GN=Chd4 PE=1 SV=1	Chd4	13132705	7.25257e+06	369094212	479708433	28.105	66.143	5.48535e-06	2.33487e-07
DNA-directed RNA polymerase II subunit RPB11 OS=Mus musculus OX=10090 GN=Polr2j PE=1 SV=1	Polr2j		23036470	76081880	132058912	100	5.733		0.0294578
Eukaryotic translation initiation factor 4B OS=Mus musculus OX=10090 GN=Eif4b PE=1 SV=1	Eif4b	7.61718e+07	57277197	1179248546	2692447600	15.481	47.007	5.61518e-05	2.54942e-06
Potassium voltage-gated channel subfamily KQT member 4 OS=Mus musculus OX=10090 GN=Kcnq4 PE=2 SV=2	Kcnq4		9083936	178949424	247641072	100	27.261		6.32553e-07
Potassium voltage-gated channel subfamily KQT member 3 OS=Mus musculus OX=10090 GN=Kcnq3 PE=1 SV=2	Kcnq3		9083936	178949424	247641072	100	27.261		6.32553e-07
Potassium voltage-gated channel subfamily KQT member 1 OS=Mus musculus OX=10090 GN=Kcnq1 PE=1 SV=3	Kcnq1		9083936	178949424	247641072	100	27.261		6.32553e-07
60S ribosomal protein L22 OS=Mus musculus OX=10090 GN=Rpl22 PE=1 SV=2	Rpl22; LOC100047372; LOC100504863; LOC102642602	342031452	17050068	887866792	1136758784	2.596	66.672	0.000914306	1.28615e-10
Gamma-aminobutyric acid receptor subunit beta-3 OS=Mus musculus OX=10090 GN=Gabrb3 PE=1 SV=1	Gabrb3	108237758	4.40251e+08	3647008864	5774160892	33.694	13.116	5.73318e-09	3.48744e-08
ATP-dependent RNA helicase DHX8 OS=Mus musculus OX=10090 GN=Dhx8 PE=2 SV=1	Dhx8	52930986	22550150	4.44094e+08	610339450	8.39	27.066	0.0300905	0.0105087
Serine/threonine-protein kinase BRSK2 OS=Mus musculus OX=10090 GN=Brsk2 PE=1 SV=2	Brsk2	3.1751e+07	6.55257e+06	187762470	325337372	5.914	49.65	0.00465924
Transmembrane protein KIAA1109 OS=Mus musculus OX=10090 GN=Kiaa1109 PE=1 SV=4	4932438A13Rik	1.14691e+06		606008	1.30242e+07	0.528	100	0.345771
Voltage-gated potassium channel subunit beta-2 OS=Mus musculus OX=10090 GN=Kcnab2 PE=1 SV=1	Kcnab2	1.07863e+09	1.72365e+09	16377774783	30281081469	15.184	17.568	1.5294e-10	1.78726e-11
Eukaryotic translation initiation factor 3 subunit H OS=Mus musculus OX=10090 GN=Eif3h PE=1 SV=1	Eif3h	12920023	6.33726e+06	86138236	400935792	6.667	63.266	0.0177105
Gamma-aminobutyric acid receptor subunit alpha-6 OS=Mus musculus OX=10090 GN=Gabra6 PE=1 SV=3	Gabra6	35093628	1.09548e+07	327051908	398154596	9.319	36.345	6.29301e-06	2.23839e-08
La-related protein 1 OS=Mus musculus OX=10090 GN=Larp1 PE=1 SV=3	Larp1	1.12599e+08	5.05079e+07	9.07895e+08	2.14664e+09	8.063	42.501	0.000195795	3.54762e-07
Centrosomal protein of 170 kDa protein B OS=Mus musculus OX=10090 GN=Cep170b PE=1 SV=2	AW555464; Cep170b	7.82762e+08	2.70373e+08	7.90555e+09	13494133005	10.1	49.909	5.44998e-10	3.43964e-12
Transcriptional activator protein Pur-alpha OS=Mus musculus OX=10090 GN=Pura PE=1 SV=1	Pura	36487119522	6.33086e+10	6.80124e+10	1.25801e+11	1.864	1.987	3.02142e-08	1.22226e-09
Microtubule cross-linking factor 1 OS=Mus musculus OX=10090 GN=Mtcl1 PE=1 SV=1	1110012J17Rik; Soga2; Mtcl1	2.55017e+07	4320401	292133262	4.25552e+08	11.455	98.498	0.000956967
Diacylglycerol kinase zeta OS=Mus musculus OX=10090 GN=Dgkz PE=1 SV=2	Dgkz	225887950	5.35943e+07	1320982525	2597173512	5.848	48.46	3.46766e-05	9.46169e-09
Alpha-2A adrenergic receptor OS=Mus musculus OX=10090 GN=Adra2a PE=1 SV=1	Adra2a		1.50485e+06	1.90391e+07	3.90289e+07	100	25.935		3.754e-06
SRSF protein kinase 1 OS=Mus musculus OX=10090 GN=Srpk1 PE=1 SV=2	Srpk1	60060674	2.99724e+07	583993626	998407768	9.723	33.311	9.90416e-05	1.29961e-06
SRSF protein kinase 3 OS=Mus musculus OX=10090 GN=Srpk3 PE=1 SV=1	Srpk3	60060674	2.99724e+07	583993626	998407768	9.723	33.311	9.90416e-05	1.29961e-06
Zinc finger C2HC domain-containing protein 1A OS=Mus musculus OX=10090 GN=Zc2hc1a PE=1 SV=1	Fam164a; Zc2hc1a	1.91624e+09	1.29299e+08	4836725361	9401082940	2.524	72.708	2.92134e-06	1.79429e-12
Leucine-rich PPR motif-containing protein, mitochondrial OS=Mus musculus OX=10090 GN=Lrpprc PE=1 SV=2	Lrpprc	16501921	2.97015e+07	539129719	815205456	32.671	27.447	1.69991e-06	4.01212e-07
Microtubule-associated serine/threonine-protein kinase 2 OS=Mus musculus OX=10090 GN=Mast2 PE=1 SV=1	Mast2	33131468	1.00821e+07	317179312	493854098	9.573	48.983	3.32871e-05	1.81034e-07
Breakpoint cluster region protein OS=Mus musculus OX=10090 GN=Bcr PE=1 SV=3	Bcr	7.51448e+07	2.76147e+06	367214765	299341897	4.887	100	0.000187369
Serine/threonine-protein kinase D1 OS=Mus musculus OX=10090 GN=Prkd1 PE=1 SV=2	Prkd1	76316446	5.01446e+07	600284554	1194433198	7.866	23.82	7.28672e-05	2.57204e-07
Regulating synaptic membrane exocytosis protein 1 OS=Mus musculus OX=10090 GN=Rims1 PE=1 SV=2	Rims1	3.81174e+09	2.31569e+08	6.20535e+09	6386705399	1.628	27.58	0.000462466	5.37518e-12
Vesicular inhibitory amino acid transporter OS=Mus musculus OX=10090 GN=Slc32a1 PE=1 SV=3	Slc32a1	534517886	986510572	1473942878	2274632142	2.758	2.306	4.97292e-08	6.84349e-08
Transcriptional repressor CTCF OS=Mus musculus OX=10090 GN=Ctcf PE=1 SV=2	Ctcf	695454	1.02789e+07	1.59363e+08	3.4775e+08	100	33.832	0.0147974	0.0446396
Heterogeneous nuclear ribonucleoprotein H OS=Mus musculus OX=10090 GN=Hnrnph1 PE=1 SV=3	Hnrnph1	5.66556e+09	1.133e+10	4.32227e+10	6.50737e+10	7.629	5.743	1.26842e-09	1.97948e-09
Eukaryotic translation initiation factor 2 subunit 3, Y-linked OS=Mus musculus OX=10090 GN=Eif2s3y PE=1 SV=2	Eif2s3y	58946860	12881812	260183324	418539352	4.414	32.491	0.00629986	2.47071e-06
Putative RNA-binding protein Luc7-like 2 OS=Mus musculus OX=10090 GN=Luc7l2 PE=1 SV=1	Luc7l2	197735265	1.41369e+08	1731917659	3304792104	8.759	23.377	5.03072e-06	6.30541e-08
Microtubule-associated serine/threonine-protein kinase 4 OS=Mus musculus OX=10090 GN=Mast4 PE=1 SV=3	Mast4	33131468	1.00821e+07	298354072	464001256	9.005	46.022	4.19465e-05	2.12323e-07
60S ribosomal protein L11 OS=Mus musculus OX=10090 GN=Rpl11 PE=1 SV=4	Rpl11	1016923473	7.54301e+08	6421263944	1.07105e+10	6.314	14.199	1.82704e-11	1.61232e-12
Probable ATP-dependent RNA helicase DDX46 OS=Mus musculus OX=10090 GN=Ddx46 PE=1 SV=2	Ddx46	133949660	32572304	535070285	1063567926	3.995	32.653	0.0017444	1.67269e-07
CLIP-associating protein 1 OS=Mus musculus OX=10090 GN=Clasp1 PE=1 SV=2	Clasp1	1.27225e+08	4.19687e+07	1091808321	1625640619	8.582	38.735	6.51199e-06	5.9343e-08
RNA-binding protein 39 OS=Mus musculus OX=10090 GN=Rbm39 PE=1 SV=2	Rbm39	321594743	255784589	4105496569	5620613360	12.766	21.974	8.22284e-08	2.72071e-09
Oxysterol-binding protein-related protein 3 OS=Mus musculus OX=10090 GN=Osbpl3 PE=1 SV=2	Osbpl3		2.98683e+06	75301126	309930534	100	100		5.01136e-05
Arf-GAP with GTPase, ANK repeat and PH domain-containing protein 2 OS=Mus musculus OX=10090 GN=Agap2 PE=1 SV=1	Agap2; LOC105242480	2810070208	1.34869e+08	5864337148	6.32866e+09	2.087	46.925	0.00121868	7.77597e-11
Membrane-associated guanylate kinase, WW and PDZ domain-containing protein 1 OS=Mus musculus OX=10090 GN=Magi1 PE=1 SV=1	Magi1	1.68266e+07	9.70286e+06	96075596	192834552	5.71	19.874	0.012915	0.000455425
Pro-epidermal growth factor OS=Mus musculus OX=10090 GN=Egf PE=1 SV=2	Egf	958335552	27542578	1144756576	897985248	1.195	32.604	1	8.25036e-08
60S ribosomal protein L23a OS=Mus musculus OX=10090 GN=Rpl23a PE=1 SV=1	Rpl23a	385297643	6.44419e+07	1966092764	1537598672	5.103	23.86	3.923e-06	1.68952e-09
Rap guanine nucleotide exchange factor 2 OS=Mus musculus OX=10090 GN=Rapgef2 PE=1 SV=2	Rapgef2	124574058	7.15426e+07	1822556316	2535388976	14.63	35.439	1.21559e-07	1.11188e-09
Ankyrin repeat domain-containing protein 63 OS=Mus musculus OX=10090 GN=Ankrd63 PE=1 SV=1	Ankrd63	145997432	24680613	3.05167e+08	883239072	2.09	35.787	8.1481e-05	1.61074e-11
RNA cytosine C(5)-methyltransferase NSUN2 OS=Mus musculus OX=10090 GN=Nsun2 PE=1 SV=2	Nsun2			152910752	237147220	100	100
Pleckstrin homology domain-containing family A member 7 OS=Mus musculus OX=10090 GN=Plekha7 PE=1 SV=2	Plekha7	60913834	3056412	129658028	214291328	2.129	70.112	6.10264e-05
Lariat debranching enzyme OS=Mus musculus OX=10090 GN=Dbr1 PE=1 SV=2	Dbr1	2283810	10653151	81920648	349415815	35.87	32.799		1.24136e-05
Serine/threonine-protein kinase MRCK beta OS=Mus musculus OX=10090 GN=Cdc42bpb PE=1 SV=2	Cdc42bpb	8813530	4.08477e+06		56055600	0.01	13.723		0.000274323
Ubiquinol-cytochrome-c reductase complex assembly factor 1 OS=Mus musculus OX=10090 GN=Uqcc1 PE=1 SV=1	Uqcc; Uqcc1		1.28255e+07	441312296	647112520	100	50.455		3.83165e-08
Tyrosine--tRNA ligase, cytoplasmic OS=Mus musculus OX=10090 GN=Yars PE=1 SV=3	Yars	29790855	1.152e+07	185562084	250211424	6.229	21.72	0.00016486	3.72966e-07
Thrombospondin type-1 domain-containing protein 7B OS=Mus musculus OX=10090 GN=Thsd7b PE=2 SV=1	Thsd7b	117685312	16972258	1.13311e+08	213324416	0.963	12.569	1
116 kDa U5 small nuclear ribonucleoprotein component OS=Mus musculus OX=10090 GN=Eftud2 PE=1 SV=1	Eftud2	4.11591e+07	3.50402e+07	296325197	617269136	7.199	17.616	0.0107314	0.00156578
Patatin-like phospholipase domain-containing protein 7 OS=Mus musculus OX=10090 GN=Pnpla7 PE=1 SV=1	Pnpla7	80167786	36027695	275952385	432366763	3.442	12.001	5.19806e-05	5.17147e-08
Small nuclear ribonucleoprotein F OS=Mus musculus OX=10090 GN=Snrpf PE=1 SV=1	Snrpf	24364548	40635664	765295568	1502538740	31.41	36.976		6.35907e-07
SR-related and CTD-associated factor 4 OS=Mus musculus OX=10090 GN=Scaf4 PE=1 SV=1	Scaf4		39034674	461453982	1083056084	100	27.746		6.72542e-08
40S ribosomal protein S14 OS=Mus musculus OX=10090 GN=Rps14 PE=1 SV=3	Rps14	570585144	71445694	1877622896	2175220464	3.291	30.446	1.15302e-06	1.90488e-11
Protein PRRC2A OS=Mus musculus OX=10090 GN=Prrc2a PE=1 SV=1	Prrc2a	2.8264e+08	1.1365e+08	3066428990	6584253712	10.849	57.934	3.11801e-06	7.92214e-09
Heterogeneous nuclear ribonucleoprotein F OS=Mus musculus OX=10090 GN=Hnrnpf PE=1 SV=3	Hnrnpf	524709119	7.38526e+08	2592306592	3914256040	4.94	5.3	4.2899e-05	1.05957e-05
Putative ATP-dependent RNA helicase Pl10 OS=Mus musculus OX=10090 GN=D1Pas1 PE=1 SV=1	D1Pas1	1.91659e+09	3.42101e+08	7315626790	10924769720	3.817	31.934	9.07827e-08	4.10472e-12
Calmodulin-regulated spectrin-associated protein 3 OS=Mus musculus OX=10090 GN=Camsap3 PE=1 SV=1	Camsap3	150341067	2.83844e+07	520045406	765742844	3.459	26.978	0.0272361	1.09514e-05
Sorting nexin-27 OS=Mus musculus OX=10090 GN=Snx27 PE=1 SV=2	Snx27	88473567	16732097	2.89962e+08	641642420	3.277	38.348	0.00232683	3.83165e-08
Chromodomain-helicase-DNA-binding protein 5 OS=Mus musculus OX=10090 GN=Chd5 PE=1 SV=1	Chd5	11428419	4.27758e+06	273599756	320470650	23.94	74.919	2.52764e-07	1.20815e-08
Microtubule-associated serine/threonine-protein kinase 1 OS=Mus musculus OX=10090 GN=Mast1 PE=1 SV=3	Mast1	130200000	85353759	1354953631	2433122040	10.407	28.506	7.73653e-06	5.72628e-08
Serine/threonine-protein phosphatase 2A 56 kDa regulatory subunit epsilon isoform OS=Mus musculus OX=10090 GN=Ppp2r5e PE=1 SV=3	Ppp2r5e	2.46726e+08	4.9156e+07	966557489	1294435664	3.918	26.333	0.000285077	4.50945e-08
Kinesin light chain 1 OS=Mus musculus OX=10090 GN=Klc1 PE=1 SV=3	Klc1	34450176	3.32549e+07	584965474	801413728	16.98	24.099	8.06539e-08	6.9827e-09
Voltage-dependent L-type calcium channel subunit beta-4 OS=Mus musculus OX=10090 GN=Cacnb4 PE=1 SV=2	Cacnb4	8.80238e+08	8.86731e+08	7.51021e+09	14084475380	8.532	15.884	2.0548e-08	2.0383e-10
ATP-sensitive inward rectifier potassium channel 10 OS=Mus musculus OX=10090 GN=Kcnj10 PE=1 SV=1	Kcnj10	168849313	136805373	830352864	2129425560	4.918	15.565	1.26842e-09	5.73424e-12
Serine/threonine-protein kinase DCLK2 OS=Mus musculus OX=10090 GN=Dclk2 PE=1 SV=1	Dclk2	568153703	4.39377e+07	1.23555e+09	1671614906	2.175	38.045	0.093675	1.17539e-07
Shiftless antiviral inhibitor of ribosomal frameshifting protein homolog OS=Mus musculus OX=10090 GN=Shfl PE=2 SV=1	A230050P20Rik	1.76309e+08	1.26713e+07	69513344	6.40983e+08	0.394	50.585	0.936769	2.35345e-06
Transient receptor potential cation channel subfamily M member 1 OS=Mus musculus OX=10090 GN=Trpm1 PE=2 SV=2	Trpm1	14278915	1.07121e+07	148751934	246128992	10.418	22.977	3.8874e-06
Testis-expressed protein 2 OS=Mus musculus OX=10090 GN=Tex2 PE=1 SV=2	Tex2	288163232	1.25527e+08	1004624530	2.84863e+09	3.486	22.693	2.56092e-05	8.91282e-10
ATP-dependent RNA helicase DDX3Y OS=Mus musculus OX=10090 GN=Ddx3y PE=1 SV=2	Ddx3y	5.03098e+07	7.32849e+06	6.49694e+08	1156762792	12.914	100	0.000684039	3.11949e-07
YTH domain-containing protein 1 OS=Mus musculus OX=10090 GN=Ythdc1 PE=1 SV=2	Ythdc1	8.63082e+07		19416704	108280424	0.225	100	0.111789
Transcriptional repressor NF-X1 OS=Mus musculus OX=10090 GN=Nfx1 PE=1 SV=1	Nfx1	2.24596e+07	1.67477e+06	21025933	106321604	0.936	63.484	1	2.31397e-06
Sphingosine kinase 2 OS=Mus musculus OX=10090 GN=Sphk2 PE=1 SV=2	Sphk2			65291104	117139880	100	100
Voltage-dependent N-type calcium channel subunit alpha-1B OS=Mus musculus OX=10090 GN=Cacna1b PE=1 SV=1	Cacna1b	9.72255e+08	8.8987e+08	8205121472	1.3393e+10	8.439	15.051	2.63943e-11	1.61232e-12
RNA-binding protein 3 OS=Mus musculus OX=10090 GN=Rbm3 PE=1 SV=1	Rbm3		9799344	106595416	395947768	100	40.406		0.000335101
Talin-2 OS=Mus musculus OX=10090 GN=Tln2 PE=1 SV=3	Tln2	6.39446e+07	4.58447e+07	871003522	1841783911	13.621	40.174	1.00101e-06	2.33752e-08
Protein shisa-6 OS=Mus musculus OX=10090 GN=Shisa6 PE=1 SV=1	Shisa6	85929792	3.97018e+06	161754768	154408104	1.882	38.892	0.32892	2.16234e-08
Kinesin-like protein KIF21A OS=Mus musculus OX=10090 GN=Kif21a PE=1 SV=2	Kif21a	1.1197e+08	2.96121e+07	689362885	916613848	6.157	30.954	7.78252e-05	2.035e-07
ATP-dependent RNA helicase DDX3X OS=Mus musculus OX=10090 GN=Ddx3x PE=1 SV=3	Ddx3x	2.30104e+09	4.44865e+08	8620098028	12462289989	3.746	28.014	2.83274e-08	1.81317e-12
Band 4.1-like protein 1 OS=Mus musculus OX=10090 GN=Epb41l1 PE=1 SV=2	Epb4.1l1; Epb41l1	733392021	2.87928e+08	3427853656	4222982081	4.674	14.667	3.726e-08	3.5185e-11
Oligophrenin-1 OS=Mus musculus OX=10090 GN=Ophn1 PE=1 SV=1	Ophn1	140762160	48247255		968638626	0.01	20.077		2.00875e-06
Myotubularin-related protein 2 OS=Mus musculus OX=10090 GN=Mtmr2 PE=1 SV=3	Mtmr2	61489795	5.28741e+06	271149600	370008992	4.41	69.979	4.91299e-06	6.47646e-11
Rab11 family-interacting protein 5 OS=Mus musculus OX=10090 GN=Rab11fip5 PE=1 SV=2	Rab11fip5	1.49134e+08	28851567	4.24217e+08	566200968	2.845	19.625	6.66058e-06	4.21058e-11
LLGL scribble cell polarity complex component 2 OS=Mus musculus OX=10090 GN=Llgl2 PE=1 SV=2	Llgl2	1.60828e+07	6.66165e+06	105353152	163587936	6.551	24.557	0.00072623	7.60279e-06
Liprin-alpha-3 OS=Mus musculus OX=10090 GN=Ppfia3 PE=1 SV=2	Ppfia3	7.53201e+08	1.75053e+08	2.9668e+09	4128092858	3.939	23.582	3.43139e-06	2.21625e-10
Ephexin-1 OS=Mus musculus OX=10090 GN=Ngef PE=1 SV=1	Ngef	1.70259e+07	5452953	1.1223e+08	128733562	6.592	23.608	2.55928e-05	1.09477e-07
Rho-associated protein kinase 2 OS=Mus musculus OX=10090 GN=Rock2 PE=1 SV=1	Rock2	44701628	19468992	342784530	352634410	7.668	18.113	1.1784e-06	8.64431e-09
Arf-GAP with GTPase, ANK repeat and PH domain-containing protein 1 OS=Mus musculus OX=10090 GN=Agap1 PE=1 SV=1	Agap1	40219840	3511172	35073232	124644756	0.872	35.499	1	2.75956e-07
Methyl-CpG-binding protein 2 OS=Mus musculus OX=10090 GN=Mecp2 PE=1 SV=1	Mecp2	54823421	1.96955e+06	124720520	52569644	2.275	26.691	0.00148277	2.83072e-08
Breast carcinoma-amplified sequence 1 homolog OS=Mus musculus OX=10090 GN=Bcas1 PE=1 SV=3	Bcas1	2796243600	1.32499e+08	4166721374	3053283488	1.49	23.044	0.00026998	1.61232e-12
Casein kinase II subunit alpha' OS=Mus musculus OX=10090 GN=Csnk2a2 PE=1 SV=1	Csnk2a2	107632889	1.05699e+07	181012552	80033638	1.682	7.572	0.737668	0.000191485
Histone deacetylase 2 OS=Mus musculus OX=10090 GN=Hdac2 PE=1 SV=1	Hdac2	33675876	1.92436e+07	138342176	393462740	4.108	20.446	0.000462466	3.04741e-07
Rab11 family-interacting protein 2 OS=Mus musculus OX=10090 GN=Rab11fip2 PE=1 SV=1	Rab11fip2	1.40189e+07		54531044	76641956	3.89	100	0.000198906
Band 4.1-like protein 3 OS=Mus musculus OX=10090 GN=Epb41l3 PE=1 SV=1	Epb4.1l3; Epb41l3	5.38267e+09	2.33192e+09	2.07186e+10	3.07023e+10	3.849	13.166	4.96239e-10	1.67122e-12
Myelin basic protein OS=Mus musculus OX=10090 GN=Mbp PE=1 SV=2	Mbp	7.87322e+10	6.01875e+09	1.24254e+11	2.48869e+11	1.578	41.349	5.03033e-07	1.61232e-12
Nuclear fragile X mental retardation-interacting protein 2 OS=Mus musculus OX=10090 GN=Nufip2 PE=1 SV=1	Nufip2	3.37749e+07	1.38385e+07	7.39615e+08	1192634160	21.898	86.182	0.00110282	1.49604e-05
WD repeat-containing protein 37 OS=Mus musculus OX=10090 GN=Wdr37 PE=1 SV=1	Wdr37	1102090472	3.57399e+08	4955174934	8291969740	4.496	23.201	2.55786e-10	1.61232e-12
40S ribosomal protein S2 OS=Mus musculus OX=10090 GN=Rps2 PE=1 SV=3	Rps2; Rps2-ps13	2.04577e+09	507587740	9.11083e+09	11084734472	4.454	21.838	4.34086e-10	1.61232e-12
Protein FAM151A OS=Mus musculus OX=10090 GN=Fam151a PE=1 SV=1	Fam151a	113955320	14180413	363617280	314448896	3.191	22.175	5.80252e-05	2.47949e-10
Threonine--tRNA ligase, mitochondrial OS=Mus musculus OX=10090 GN=Tars2 PE=1 SV=1	Tars2	11056669	9.74331e+06	1119597360	1969824566	100	100		5.06727e-08
KN motif and ankyrin repeat domain-containing protein 4 OS=Mus musculus OX=10090 GN=Kank4 PE=1 SV=1	Kank4	50940848	7.6209e+06	134235920	166037424	2.635	21.787	3.51393e-05	1.28895e-09
Eukaryotic translation initiation factor 2 subunit 2 OS=Mus musculus OX=10090 GN=Eif2s2 PE=1 SV=1	Eif2s2	13335185	2547126	32119285	102995852	2.409	40.436	0.291278
Ceramide kinase OS=Mus musculus OX=10090 GN=Cerk PE=1 SV=2	Cerk	9426568	36978762	640646322	747107320	67.962	20.204	3.09394e-09	1.79947e-08
Histone-binding protein RBBP4 OS=Mus musculus OX=10090 GN=Rbbp4 PE=1 SV=5	Rbbp4	2.44702e+07	63092542	606873776	930908787	24.801	14.755	1.11656e-08	3.05975e-09
28S ribosomal protein S27, mitochondrial OS=Mus musculus OX=10090 GN=Mrps27 PE=1 SV=2	Mrps27	31405202	6.18277e+06	112695316	104986908	3.588	16.981	5.77642e-07	1.70091e-13
Anion exchange protein 3 OS=Mus musculus OX=10090 GN=Slc4a3 PE=1 SV=2	Slc4a3	1.73751e+08	2.24098e+07	5.78403e+08	1.26479e+09	3.329	56.439	0.0686763	6.34739e-05
Cytochrome c oxidase subunit 6C OS=Mus musculus OX=10090 GN=Cox6c PE=1 SV=3	Cox6c	175668064	3927085	121396584	204222192	0.691	52.004	0.600516	7.48995e-08
40S ribosomal protein S10 OS=Mus musculus OX=10090 GN=Rps10 PE=1 SV=1	Rps10	10516705	876901	75731536	45893208	7.201	52.336	7.82915e-05	5.58514e-08
CLIP-associating protein 2 OS=Mus musculus OX=10090 GN=Clasp2 PE=1 SV=1	Clasp2	572949448	1.20797e+08	3.60947e+09	4012092998	6.3	33.213	4.91153e-07	8.88516e-11
60S ribosomal protein L23 OS=Mus musculus OX=10090 GN=Rpl23 PE=1 SV=1	Rpl23; LOC100044627; LOC100862455	520561396	1.36685e+08	1556495720	2208475496	2.99	16.157	0.000169934	5.62103e-09
Gamma-aminobutyric acid receptor subunit delta OS=Mus musculus OX=10090 GN=Gabrd PE=2 SV=1	Gabrd	7899927	1.28927e+08	655202076	1725235988	82.938	13.382	7.93339e-06	0.000173917
Small nuclear ribonucleoprotein Sm D2 OS=Mus musculus OX=10090 GN=Snrpd2 PE=1 SV=1	Snrpd2	2522219142	334326805	9594754896	12388210656	3.804	37.054	2.26584e-08	1.61232e-12
Dedicator of cytokinesis protein 7 OS=Mus musculus OX=10090 GN=Dock7 PE=1 SV=3	Dock7	333535502	8.51883e+06	271112296	117070172	0.813	13.743	1	1.84591e-07
28S ribosomal protein S17, mitochondrial OS=Mus musculus OX=10090 GN=Mrps17 PE=1 SV=1	Mrps17	1.08985e+07	2.35711e+06	61083244	66453524	5.605	28.193	9.41866e-05	2.38639e-07
Caskin-1 OS=Mus musculus OX=10090 GN=Caskin1 PE=1 SV=2	Caskin1	6.11293e+08	44819643	7.78576e+08	5.71462e+08	1.274	12.75	0.829397	8.87143e-08
Serine/arginine-rich splicing factor 1 OS=Mus musculus OX=10090 GN=Srsf1 PE=1 SV=3	Srsf1; LOC102641923	646342098	168463677	2353440280	2862657988	3.641	16.993	2.19928e-08	4.17176e-12
pre-mRNA 3' end processing protein WDR33 OS=Mus musculus OX=10090 GN=Wdr33 PE=1 SV=1	Wdr33	8.54057e+07	25472038	1.02309e+09	1249293445	11.979	49.046	7.93339e-06	2.49568e-08
Serine/threonine-protein kinase DCLK1 OS=Mus musculus OX=10090 GN=Dclk1 PE=1 SV=1	Dclk1	2.10891e+09	4.54357e+08	8184430585	12677904298	3.881	27.903	2.672e-10	1.61232e-12
Serine/arginine-rich splicing factor 9 OS=Mus musculus OX=10090 GN=Srsf9 PE=1 SV=1	Srsf9	24997300	3.62473e+06	63234236	103669992	2.53	28.601	0.000548548	1.19572e-09
DNA-directed RNA polymerases I, II, and III subunit RPABC1 OS=Mus musculus OX=10090 GN=Polr2e PE=1 SV=1	Polr2e	46288269	2.15561e+08	1396708420	2609895656	30.174	12.107	3.96522e-08	2.2901e-07
Ataxin-2-like protein OS=Mus musculus OX=10090 GN=Atxn2l PE=1 SV=1	Atxn2l	334539254	6.36723e+07	3100782804	3738002388	9.269	58.707	1.63936e-11	1.61232e-12
GDNF family receptor alpha-1 OS=Mus musculus OX=10090 GN=Gfra1 PE=1 SV=2	Gfra1	17569254	2.25691e+06	39883384	1.4294e+08	2.27	63.335	0.0299577	7.35876e-08
Numb-like protein OS=Mus musculus OX=10090 GN=Numbl PE=1 SV=3	Numbl	120456551	26830692	617976628	945349732	5.13	35.234	3.17253e-06	2.90699e-10
Glycine receptor subunit alpha-1 OS=Mus musculus OX=10090 GN=Glra1 PE=1 SV=2	Glra1	307027150	47384209	238737702	328447814	0.778	6.932	0.803984	6.88814e-07
Constitutive coactivator of PPAR-gamma-like protein 2 OS=Mus musculus OX=10090 GN=Fam120c PE=1 SV=3	Fam120c	96523095	3.59133e+07	884005884	1290226364	9.158	35.926	9.60673e-07	6.45521e-09
ATP-dependent RNA helicase DDX4 OS=Mus musculus OX=10090 GN=Ddx4 PE=1 SV=2	Ddx4	116935032	28427473	465473504	513070196	3.981	18.048	1.457e-07	3.25287e-11
Plasmalemma vesicle-associated protein OS=Mus musculus OX=10090 GN=Plvap PE=1 SV=1	Plvap	1.10266e+07	18664360	126412080	269176192	11.464	14.422	8.15455e-05	7.68068e-06
Phosphatase and actin regulator 1 OS=Mus musculus OX=10090 GN=Phactr1 PE=1 SV=1	Phactr1	98505336	5.84351e+07	3.54536e+08	1216396136	3.599	20.816	0.000155644	4.15286e-08
Band 4.1-like protein 2 OS=Mus musculus OX=10090 GN=Epb41l2 PE=1 SV=2	Epb4.1l2; Epb41l2	2.19906e+09	1.74216e+09	9.7063e+09	15513942551	4.414	8.905	9.41982e-09	4.03763e-11
Probable ATP-dependent RNA helicase DDX5 OS=Mus musculus OX=10090 GN=Ddx5 PE=1 SV=2	Ddx5	3.2756e+09	3.98204e+08	7984237160	9823448630	2.437	24.669	4.22142e-07	1.79429e-12
Histone-binding protein RBBP7 OS=Mus musculus OX=10090 GN=Rbbp7 PE=1 SV=1	Rbbp7	2.44702e+07	43741482	324362616	530869256	13.255	12.137	6.58645e-07	1.38393e-07
Transformer-2 protein homolog beta OS=Mus musculus OX=10090 GN=Tra2b PE=1 SV=1	Tra2b	99507988	10388266	217223368	468611168	2.183	45.11	0.3353	3.63443e-07
Kinesin-like protein KIF2A OS=Mus musculus OX=10090 GN=Kif2a PE=1 SV=2	Kif2a	691833977	117638246	1535540788	2593291228	2.22	22.045	5.06239e-06	7.76199e-12
Proteasome activator complex subunit 4 OS=Mus musculus OX=10090 GN=Psme4 PE=1 SV=1	Psme4			61515859	131223816	100	100
40S ribosomal protein S9 OS=Mus musculus OX=10090 GN=Rps9 PE=1 SV=3	Rps9	2155915508	382961944	6881937265	8502388256	3.192	22.202	2.50642e-08	1.71597e-12
SH2 domain-containing protein 5 OS=Mus musculus OX=10090 GN=Sh2d5 PE=1 SV=3	Sh2d5	6716968	7.0061e+06	164403667	156538866	24.476	22.343	1.1691e-05	6.89791e-06
Cyclin-dependent kinase-like 5 OS=Mus musculus OX=10090 GN=Cdkl5 PE=1 SV=1	Cdkl5	197722492	3.38566e+06	149165226	104802936	0.754	30.955	0.61657	2.60655e-08
Vacuolar protein sorting-associated protein 13C OS=Mus musculus OX=10090 GN=Vps13c PE=1 SV=2	Vps13c	85397296	6395932	118464830	170156958	1.387	26.604	0.759921	1.0576e-07
Myc-associated zinc finger protein OS=Mus musculus OX=10090 GN=Maz PE=1 SV=1	Maz	1.25574e+07	2.38162e+06	22208488	81268928	1.769	34.123		0.000148171
Rho guanine nucleotide exchange factor 2 OS=Mus musculus OX=10090 GN=Arhgef2 PE=1 SV=4	Arhgef2	7.572e+08	9.60418e+07	2048877151	2078930123	2.706	21.646	9.61278e-06	3.65277e-11
Synaptic functional regulator FMR1 OS=Mus musculus OX=10090 GN=Fmr1 PE=1 SV=1	Fmr1	248051160	26419139	512212060	783214910	2.065	29.646	8.49831e-05	1.39671e-11
Transcription factor SOX-2 OS=Mus musculus OX=10090 GN=Sox2 PE=1 SV=2	Sox2		3.18137e+06		83993008		26.401
Histone H1.4 OS=Mus musculus OX=10090 GN=H1-4 PE=1 SV=2	Hist1h1e	998711936	118703956	1312484512	833245664	1.314	7.02	1	0.000154259
Splicing regulatory glutamine/lysine-rich protein 1 OS=Mus musculus OX=10090 GN=Srek1 PE=2 SV=1	Srek1	12696309		136836932	142902231	10.778	100
Protein unc-13 homolog B OS=Mus musculus OX=10090 GN=Unc13b PE=1 SV=2	Unc13b	199838315	8.43358e+07	530374344	824664916	2.654	9.778	0.000103935	6.36084e-09
Replication protein A 32 kDa subunit OS=Mus musculus OX=10090 GN=Rpa2 PE=1 SV=1	Rpa2	652580545	1076729496	29456938	116084178	0.045	0.108	0.0144102	0.0330144
Connector enhancer of kinase suppressor of ras 2 OS=Mus musculus OX=10090 GN=Cnksr2 PE=1 SV=1	Cnksr2	790997654	1.04783e+08	1679028356	1.88034e+09	2.123	17.945	5.10204e-05	4.15415e-11
Death-inducer obliterator 1 OS=Mus musculus OX=10090 GN=Dido1 PE=1 SV=4	Dido1	36466628		5.4807e+08	1035929954	15.029	100	5.69779e-07
40S ribosomal protein S13 OS=Mus musculus OX=10090 GN=Rps13 PE=1 SV=2	Rps13; Rps13-ps1; LOC102642137	1637606058	1.43211e+08	3796704640	2499424649	2.318	17.453	5.03033e-07	2.78612e-12
40S ribosomal protein S4, X isoform OS=Mus musculus OX=10090 GN=Rps4x PE=1 SV=2	Rps4x	2660170875	2.33144e+08	6234332860	6370230785	2.344	27.323	3.51295e-07	1.61232e-12
60S ribosomal protein L17 OS=Mus musculus OX=10090 GN=Rpl17 PE=1 SV=3	Rpl17	356651896	2.29973e+07	2029785160	789494004	5.691	34.33	0.00017196	1.32453e-07
Alpha-mannosidase 2C1 OS=Mus musculus OX=10090 GN=Man2c1 PE=1 SV=1	Man2c1	4.0655e+06	1.85673e+06	19652027	39809435	4.834	21.441	0.000605204
Neurobeachin OS=Mus musculus OX=10090 GN=Nbea PE=1 SV=1	Nbea	27387706	2.49517e+06	5.99622e+07	8.15532e+07	2.189	32.684	0.0427835	7.43257e-08
Ras-specific guanine nucleotide-releasing factor 1 OS=Mus musculus OX=10090 GN=Rasgrf1 PE=1 SV=2	Rasgrf1	22984612	5.49352e+06	91901833	120077856	3.998	21.858	3.81249e-06	6.17166e-10
Protein numb homolog OS=Mus musculus OX=10090 GN=Numb PE=1 SV=1	Numb	58300359	24033636	277053128	498499028	4.752	20.742	0.0010196	7.63795e-07
Probable ATP-dependent RNA helicase DDX17 OS=Mus musculus OX=10090 GN=Ddx17 PE=1 SV=1	Ddx17	305916568	37086665	776466639	6.76203e+08	2.538	18.233	0.000209379	2.41047e-09
Heterogeneous nuclear ribonucleoprotein Q OS=Mus musculus OX=10090 GN=Syncrip PE=1 SV=2	Syncrip	4.80671e+08	82840941	2493123911	3539667558	5.187	42.728	9.86102e-08	1.39671e-11
Neurosecretory protein VGF OS=Mus musculus OX=10090 GN=Vgf PE=1 SV=1	Vgf	16051950	4224098	3.80388e+06	87639854	0.237	20.748	0.0132912	3.6896e-06
Phosphatidylinositol 4-kinase alpha OS=Mus musculus OX=10090 GN=Pi4ka PE=1 SV=2	Pi4ka	4.77263e+07	3.27695e+06	159322797	231588224	3.338	70.672	0.00201622	3.60672e-09
Unconventional myosin-IXa OS=Mus musculus OX=10090 GN=Myo9a PE=1 SV=2	Myo9a	57334099	25894940	388804788	583915540	6.781	22.549	5.29601e-05	2.09205e-07
GTP-binding protein REM 2 OS=Mus musculus OX=10090 GN=Rem2 PE=1 SV=2	Rem2	19261835	3.17192e+06	3.39774e+06	61190366	0.176	19.291	0.00252252	3.27778e-05
Endoplasmic reticulum resident protein 44 OS=Mus musculus OX=10090 GN=Erp44 PE=1 SV=1	Erp44		4.97169e+06	7063106	45801985	100	9.213		0.00050565
DnaJ homolog subfamily C member 9 OS=Mus musculus OX=10090 GN=Dnajc9 PE=1 SV=2	Dnajc9	10263168	4.39189e+06	52960894	105950258	5.16	24.124		0.000707024
Cancer-related regulator of actin dynamics OS=Mus musculus OX=10090 GN=Crad PE=1 SV=3	C530008M17Rik	1.18438e+09	1.41563e+08	1.85751e+09	2744533151	1.568	19.387	0.000825121	2.07109e-11
Calcium uptake protein 3, mitochondrial OS=Mus musculus OX=10090 GN=Micu3 PE=2 SV=2	Efha2; Micu3		36905749	388444068	654273168	100	17.728		1.07342e-05
rRNA methyltransferase 1, mitochondrial OS=Mus musculus OX=10090 GN=Mrm1 PE=2 SV=2	Mrm1	8.52997e+06	775867		44223312	0.01	56.999
U4/U6.U5 tri-snRNP-associated protein 1 OS=Mus musculus OX=10090 GN=Sart1 PE=1 SV=1	Sart1	358134456	37897964	7.20993e+08	1109333622	2.013	29.272	0.0301358	4.69072e-08
Phospholipase D1 OS=Mus musculus OX=10090 GN=Pld1 PE=1 SV=1	Pld1	6875632	3.83686e+06	20628176	3.42741e+07	3	8.933	0.300337	0.00217745
LYR motif-containing protein 4 OS=Mus musculus OX=10090 GN=Lyrm4 PE=1 SV=1	Lyrm4	7.58391e+06	7983346	236329337	224578678	31.162	28.131		4.73329e-05
Constitutive coactivator of peroxisome proliferator-activated receptor gamma OS=Mus musculus OX=10090 GN=Fam120b PE=1 SV=1	Fam120b	21007572	3.36845e+06	284346262	429082958	13.535	100	0.000156774	1.0866e-06
Phosphatase and actin regulator 4 OS=Mus musculus OX=10090 GN=Phactr4 PE=1 SV=2	Phactr4		14148949	131673216	215739216	100	15.248		9.24669e-05
Gamma-aminobutyric acid type B receptor subunit 2 OS=Mus musculus OX=10090 GN=Gabbr2 PE=1 SV=2	Gabbr2	18647540	1.05344e+07	2.60476e+07	83257892	1.397	7.903	1	0.0367033
Metabotropic glutamate receptor 1 OS=Mus musculus OX=10090 GN=Grm1 PE=1 SV=2	Grm1	51949969	9.20471e+06	96645850	80451452	1.86	8.74	0.0383235	6.52129e-07
ATPase family AAA domain-containing protein 3 OS=Mus musculus OX=10090 GN=Atad3 PE=1 SV=1	Atad3a	1009291567	4.01689e+08	5009611194	8195272166	4.963	20.402	1.54717e-09	3.12233e-12
Probable G-protein coupled receptor 158 OS=Mus musculus OX=10090 GN=Gpr158 PE=1 SV=2	Gpr158	1.80031e+08	2.15524e+08	3.59282e+09	5.08411e+09	19.957	23.589	1.43706e-10	1.91553e-11
Eukaryotic translation initiation factor 3 subunit E OS=Mus musculus OX=10090 GN=Eif3e PE=1 SV=1	Eif3e	5067879	1.65655e+06	130967080	409017974	25.843	100
Membrane-associated phosphatidylinositol transfer protein 2 OS=Mus musculus OX=10090 GN=Pitpnm2 PE=1 SV=2	Pitpnm2	8.77053e+07	88584038	3.11893e+08	1146837048	3.556	12.946	0.000531351	6.57899e-07
Three-prime repair exonuclease 1 OS=Mus musculus OX=10090 GN=Trex1 PE=1 SV=2	Trex1	623534610	1086660839	9.18461e+07	406840091	0.147	0.374	0.00389763	0.42201
RNA guanine-N7 methyltransferase activating subunit OS=Mus musculus OX=10090 GN=Ramac PE=3 SV=1	Fam103a1		8857139	67347232	111136192	100	12.548		2.9234e-06
Citron Rho-interacting kinase OS=Mus musculus OX=10090 GN=Cit PE=1 SV=3	Cit	4.36258e+10	2.49967e+08	34116523146	4985770736	0.782	19.946	0.450411	1.62718e-10
Fructosamine-3-kinase OS=Mus musculus OX=10090 GN=Fn3k PE=1 SV=1	Fn3k	1.45091e+07	3.81865e+06	49386084	61726878	3.404	16.165	0.0102751	2.2285e-05
Hyaluronan and proteoglycan link protein 4 OS=Mus musculus OX=10090 GN=Hapln4 PE=2 SV=2	Hapln4	90557356	4.9165e+06	85140540	64088100	0.94	13.035	0.984693	7.28516e-08
DNA-directed RNA polymerase III subunit RPC5 OS=Mus musculus OX=10090 GN=Polr3e PE=1 SV=2	Polr3e	21167668	3.26035e+07	171618875	345286712	8.108	10.59	0.000926081	8.1339e-05
Regulating synaptic membrane exocytosis protein 2 OS=Mus musculus OX=10090 GN=Rims2 PE=1 SV=1	Rims2	267949315	5.04828e+06	395818588	3.26667e+08	1.477	64.709	1	0.00201112
Serine/threonine-protein kinase PRP4 homolog OS=Mus musculus OX=10090 GN=Prpf4b PE=1 SV=3	Prpf4b	7.66942e+06	3.67178e+06	27291242	48497076	3.558	13.208	0.00401634
Protein SOGA1 OS=Mus musculus OX=10090 GN=Soga1 PE=1 SV=3	9830001H06Rik; Soga1	25651072	17972410	191223310	332832198	7.455	18.519	0.000474437	2.59325e-06
G-rich sequence factor 1 OS=Mus musculus OX=10090 GN=Grsf1 PE=1 SV=2	Grsf1	624186568	6.36238e+08	3.23111e+09	3.88175e+09	5.177	6.101	1.26842e-09	8.94143e-11
Protein arginine N-methyltransferase 1 OS=Mus musculus OX=10090 GN=Prmt1 PE=1 SV=1	Prmt1	124403366	9.37318e+07	732654148	1446106340	5.889	15.428	3.71989e-08	8.34498e-11
40S ribosomal protein S25 OS=Mus musculus OX=10090 GN=Rps25 PE=1 SV=1	Rps25	227547520	30060590	1582771616	759171570	6.956	25.255	1.28861e-05	1.47309e-08
Prohibitin OS=Mus musculus OX=10090 GN=Phb PE=1 SV=1	Phb	1.88272e+07	1.74052e+07	78421643	258966394	4.165	14.879	0.0395721	0.000231018
TBC1 domain family member 10B OS=Mus musculus OX=10090 GN=Tbc1d10b PE=1 SV=2	Tbc1d10b	7.09204e+08	6.66043e+07	1690974505	769156754	2.384	11.548	2.68262e-05	7.92683e-11
Probable ubiquitin carboxyl-terminal hydrolase FAF-X OS=Mus musculus OX=10090 GN=Usp9x PE=1 SV=2	Usp9x	6.13652e+08	1.37241e+08	1.36098e+09	1879167138	2.218	13.692	0.00066138	4.6552e-09
Kinesin heavy chain isoform 5C OS=Mus musculus OX=10090 GN=Kif5c PE=1 SV=3	Kif5c	4.48996e+08	4.36117e+08	4.60433e+09	6.31662e+09	10.255	14.484	1.43706e-10	7.41943e-12
40S ribosomal protein S16 OS=Mus musculus OX=10090 GN=Rps16 PE=1 SV=4	Rps16-ps2; Rps16	1574811144	171562090	4084614028	4357063400	2.594	25.396	0.000176332	3.14208e-10
60S ribosomal protein L30 OS=Mus musculus OX=10090 GN=Rpl30 PE=1 SV=2	Rpl30; Rpl30-ps8; Gm12191	1126279656	55072554	1809024024	1238586784	1.606	22.49	0.000109273	1.7743e-12
Cyclin-dependent kinase 13 OS=Mus musculus OX=10090 GN=Cdk13 PE=1 SV=3	Cdk13	10555590	14812061	9391436	63033832	0.89	4.256	1	1.20234e-05
Microtubule-associated protein 6 OS=Mus musculus OX=10090 GN=Map6 PE=1 SV=2	Map6; Mtap6	1.85052e+10	2.33232e+09	33505044162	53006124621	1.811	22.727	1.2518e-07	1.61232e-12
Rho guanine nucleotide exchange factor 9 OS=Mus musculus OX=10090 GN=Arhgef9 PE=1 SV=1	Arhgef9	76182758	30333220	393236965	560678072	5.162	18.484	5.0261e-07	1.90191e-10
Kinesin-1 heavy chain OS=Mus musculus OX=10090 GN=Kif5b PE=1 SV=3	Kif5b	5.40241e+06	4.4889e+07	430072953	661646450	79.608	14.74	4.2899e-05	0.000708527
Protein unc-13 homolog A OS=Mus musculus OX=10090 GN=Unc13a PE=1 SV=3	Unc13a	1013267836	1.45478e+08	1801469366	1.92474e+09	1.778	13.23	0.000599626	7.49187e-11
Spermatogenesis-associated protein 13 OS=Mus musculus OX=10090 GN=Spata13 PE=1 SV=2	Spata13	53746728	8676719	169728752	121947864	3.158	14.055	2.17525e-07	1.78726e-11
Rho guanine nucleotide exchange factor 4 OS=Mus musculus OX=10090 GN=Arhgef4 PE=2 SV=2	Arhgef4	53746728	8676719	169728752	121947864	3.158	14.055	2.17525e-07	1.78726e-11
Cleavage and polyadenylation specificity factor subunit 2 OS=Mus musculus OX=10090 GN=Cpsf2 PE=1 SV=1	Cpsf2	26777924	27941717	509377268	625888794	19.022	22.4	0.00530697	0.00106911
Chromobox protein homolog 7 OS=Mus musculus OX=10090 GN=Cbx7 PE=1 SV=1	Cbx7	18291566	3601429	2.77606e+07	7.22609e+07	1.518	20.064
40S ribosomal protein S11 OS=Mus musculus OX=10090 GN=Rps11 PE=1 SV=3	Rps11	1.87581e+09	4.83091e+08	6737860424	8721191222	3.592	18.053	1.25134e-08	3.43964e-12
Hepatoma-derived growth factor-related protein 3 OS=Mus musculus OX=10090 GN=Hdgfl3 PE=1 SV=2	Hdgfrp3; Hdgfl3	1.9602e+07	5.59127e+06	120337000	185691664	6.139	33.211	3.51616e-05	1.12401e-06
Pre-mRNA-processing factor 19 OS=Mus musculus OX=10090 GN=Prpf19 PE=1 SV=1	Prpf19	198715104	36784900	419112288	622656784	2.109	16.927	0.0653515	1.19495e-07
60S ribosomal protein L26 OS=Mus musculus OX=10090 GN=Rpl26 PE=1 SV=1	Rpl26; Gm15772	838107204	8.3717e+07	9.12292e+08	1142425324	1.089	13.646	1	4.43931e-10
SUN domain-containing protein 1 OS=Mus musculus OX=10090 GN=Sun1 PE=1 SV=2	Sun1	5.35283e+06			26268752	0.01	100
CaM kinase-like vesicle-associated protein OS=Mus musculus OX=10090 GN=Camkv PE=1 SV=2	Camkv	2260103878	675882457	5820688870	5582704658	2.575	8.26	3.31387e-09	1.61232e-12
Pre-mRNA-splicing factor ATP-dependent RNA helicase DHX15 OS=Mus musculus OX=10090 GN=Dhx15 PE=1 SV=2	Dhx15	17941706	12754029	2.69853e+08	2.98347e+08	15.041	23.392	2.51408e-05	1.40455e-06
Eukaryotic translation initiation factor 2 subunit 1 OS=Mus musculus OX=10090 GN=Eif2s1 PE=1 SV=3	Eif2s1	13011519	1.69356e+07	81740024	191199152	6.282	11.29		1.14957e-05
40S ribosomal protein S3a OS=Mus musculus OX=10090 GN=Rps3a PE=1 SV=3	Rps3a; Rps3a1	1374281506	1.11994e+08	2982034812	2933560479	2.17	26.194	4.28816e-07	1.61232e-12
60S ribosomal protein L10 OS=Mus musculus OX=10090 GN=Rpl10 PE=1 SV=3	Rpl10; Rpl10-ps1	968566153	160785661	2860313104	2427068544	2.953	15.095	5.03033e-07	3.0054e-11
Fibrous sheath-interacting protein 2 OS=Mus musculus OX=10090 GN=Fsip2 PE=1 SV=3	Fsip2	161113552		5130171	149418544	0.032	100
Transcriptional repressor CTCFL OS=Mus musculus OX=10090 GN=Ctcfl PE=1 SV=1	Ctcfl		2.67804e+06	106187556	114839224	100	42.882
Integral membrane protein 2C OS=Mus musculus OX=10090 GN=Itm2c PE=1 SV=2	Itm2c		5.06351e+06		134999284		26.661		0.000131223
Phosphofurin acidic cluster sorting protein 1 OS=Mus musculus OX=10090 GN=Pacs1 PE=1 SV=2	Pacs1	938785409	247725799	4371004566	4719437728	4.656	19.051	2.38689e-06	2.53076e-09
60S ribosomal protein L10-like OS=Mus musculus OX=10090 GN=Rpl10l PE=2 SV=1	Rpl10l	947157657	160785661	2766701520	2367096868	2.921	14.722	5.03033e-07	3.0054e-11
Long-chain-fatty-acid--CoA ligase 6 OS=Mus musculus OX=10090 GN=Acsl6 PE=1 SV=1	Acsl6	8895677	3.75043e+06	62470978	70442436	7.023	18.782	0.0114989	0.000355722
Casein kinase I isoform delta OS=Mus musculus OX=10090 GN=Csnk1d PE=1 SV=2	Csnk1d	110697030	41445855	3.5735e+08	319080148	3.228	7.699	0.00175687	3.41725e-06
Nischarin OS=Mus musculus OX=10090 GN=Nisch PE=1 SV=2	Nisch	8497219	1.20715e+06	14442317	15363224	1.7	12.727	0.086152	0.000228657
Serine/arginine repetitive matrix protein 2 OS=Mus musculus OX=10090 GN=Srrm2 PE=1 SV=3	Srrm2	222306078	331304209	1518413400	2766226924	6.83	8.35	5.72389e-06	7.89801e-07
Protein kinase C beta type OS=Mus musculus OX=10090 GN=Prkcb PE=1 SV=4	Prkcb	101208476	7.27171e+07	454515117	875797679	4.491	12.044	0.000116832	1.18531e-06
40S ribosomal protein S27 OS=Mus musculus OX=10090 GN=Rps27 PE=1 SV=3	Rps27; Gm9846; Rps27rt	168446128	28977886	366900296	252679904	2.178	8.72	0.0109887	1.73021e-07
Diacylglycerol kinase beta OS=Mus musculus OX=10090 GN=Dgkb PE=1 SV=2	Dgkb	2.46993e+08	70559355	747194288	955211958	3.025	13.538	0.233535	0.000260762
Tight junction protein ZO-3 OS=Mus musculus OX=10090 GN=Tjp3 PE=1 SV=1	Tjp3	244741320	23097892	394964960	319588928	1.614	13.836	0.000169934	2.62064e-11
Histone H1.3 OS=Mus musculus OX=10090 GN=H1-3 PE=1 SV=2	Hist1h1d	138357024	9.25114e+06	250520976	170618096	1.811	18.443	0.233535	3.32953e-05
Histone H1.2 OS=Mus musculus OX=10090 GN=H1-2 PE=1 SV=2	Hist1h1c	138357024	9.25114e+06	250520976	170618096	1.811	18.443	0.233535	3.32953e-05
Janus kinase and microtubule-interacting protein 1 OS=Mus musculus OX=10090 GN=Jakmip1 PE=1 SV=2	Jakmip1	1.05522e+07	1.51487e+07	203096254	701082716	19.247	46.28	0.0053095	0.000121569
40S ribosomal protein S20 OS=Mus musculus OX=10090 GN=Rps20 PE=1 SV=1	Rps20	843421668	1.10206e+08	1710316656	1938743456	2.028	17.592	7.40383e-05	4.18853e-11
Hexokinase-1 OS=Mus musculus OX=10090 GN=Hk1 PE=1 SV=3	Hk1	40767553299	133061482	31757363308	3644767208	0.779	27.392	0.43131	7.36781e-11
Synaptophysin-like protein 1 OS=Mus musculus OX=10090 GN=Sypl1 PE=1 SV=2	Sypl	109983752	14808909	222737280	264395952	2.025	17.854	7.58838e-05	6.64959e-10
Mitogen-activated protein kinase kinase kinase kinase 4 OS=Mus musculus OX=10090 GN=Map4k4 PE=1 SV=1	Map4k4	2.49922e+07	1.4724e+06	7157029	3.87772e+07	0.286	26.336	0.441987	4.85943e-05
Serine/threonine-protein phosphatase 2A 55 kDa regulatory subunit B delta isoform OS=Mus musculus OX=10090 GN=Ppp2r2d PE=1 SV=1	Ppp2r2d	82793719	6.64863e+07	391189888	565555308	4.725	8.506	0.000739848	2.19098e-05
Poly(U)-binding-splicing factor PUF60 OS=Mus musculus OX=10090 GN=Puf60 PE=1 SV=2	Puf60	710209707	640263644	4480670840	7415764360	6.309	11.582	1.25134e-08	9.96269e-11
Activated RNA polymerase II transcriptional coactivator p15 OS=Mus musculus OX=10090 GN=Sub1 PE=1 SV=3	Sub1	1353409920	1.63742e+09	29284920	40712564	0.022	0.025	7.24545e-06
Histone-lysine N-methyltransferase NSD3 OS=Mus musculus OX=10090 GN=Nsd3 PE=1 SV=2	Whsc1l1; Nsd3		1.67829e+06	19322340	41698808	100	24.846		3.59715e-06
Aprataxin and PNK-like factor OS=Mus musculus OX=10090 GN=Aplf PE=1 SV=2	Aplf	38650168	4.53182e+06	4.22832e+06	42172878	0.109	9.306	0.000197936	7.89363e-05
SRSF protein kinase 2 OS=Mus musculus OX=10090 GN=Srpk2 PE=1 SV=2	Srpk2	163851339	1.18971e+08	1051881116	2188400925	6.42	18.394	9.78341e-07	4.64901e-09
Eukaryotic translation initiation factor 3 subunit F OS=Mus musculus OX=10090 GN=Eif3f PE=1 SV=2	Eif3f	34004328	3.75851e+06	155653152	180048694	4.577	47.904	0.0432883	0.000206838
Heterogeneous nuclear ribonucleoprotein U OS=Mus musculus OX=10090 GN=Hnrnpu PE=1 SV=1	Hnrnpu	2973114966	1.07203e+09	10775726436	14787478140	3.624	13.794	2.29819e-07	4.04191e-11
40S ribosomal protein S5 OS=Mus musculus OX=10090 GN=Rps5 PE=1 SV=3	Rps5	141000684	46509468	544221985	768698152	3.86	16.528	2.64685e-06	1.04988e-09
PHD finger protein 6 OS=Mus musculus OX=10090 GN=Phf6 PE=1 SV=1	Phf6	553174	2.21349e+06		10728482	0.01	4.847		0.0777105
Syntaphilin OS=Mus musculus OX=10090 GN=Snph PE=1 SV=3	Snph	156449722	37766228	530238728	3.32515e+08	3.389	8.805	0.00272608	2.36315e-05
60S ribosomal protein L21 OS=Mus musculus OX=10090 GN=Rpl21 PE=1 SV=3	Rpl21	228219816	32043242	329728736	411969798	1.445	12.857	0.959334	0.000590964
Synaptotagmin-7 OS=Mus musculus OX=10090 GN=Syt7 PE=1 SV=1	Syt7	390516164	107512519	1018730965	1243183000	2.609	11.563	2.81587e-05	1.47758e-09
Centrosomal protein of 170 kDa OS=Mus musculus OX=10090 GN=Cep170 PE=1 SV=2	Cep170	1.52042e+09	3.43579e+08	4294801312	4.7772e+09	2.825	13.904	2.67147e-05	4.30062e-10
60S ribosomal protein L12 OS=Mus musculus OX=10090 GN=Rpl12 PE=1 SV=2	Rpl12	347580713	5.50483e+07	6.59549e+08	523225210	1.898	9.505	0.00216574	1.18154e-08
Zinc finger CCCH domain-containing protein 4 OS=Mus musculus OX=10090 GN=Zc3h4 PE=1 SV=2	Zc3h4	1.19151e+07	3.88882e+06	43620780	113924657	3.661	29.295	0.276326	0.00138499
Eukaryotic initiation factor 4A-III OS=Mus musculus OX=10090 GN=Eif4a3 PE=1 SV=3	Eif4a3	9.87177e+06			28492364	0.01	100
KH domain-containing, RNA-binding, signal transduction-associated protein 1 OS=Mus musculus OX=10090 GN=Khdrbs1 PE=1 SV=2	Khdrbs1	44401052	7336563	95308560	91048632	2.147	12.41	0.00599646	9.89086e-08
60S ribosomal protein L4 OS=Mus musculus OX=10090 GN=Rpl4 PE=1 SV=3	Rpl4	9.2979e+08	1.47136e+08	2405356920	1887120811	2.587	12.826	1.79956e-07	7.80778e-12
Ras-specific guanine nucleotide-releasing factor 2 OS=Mus musculus OX=10090 GN=Rasgrf2 PE=1 SV=2	Rasgrf2	185477346	1.27694e+07	339223619	506648898	1.829	39.677	0.556744	9.65153e-07
Glycine receptor subunit alpha-3 OS=Mus musculus OX=10090 GN=Glra3 PE=1 SV=2	Glra3	111072160	11680151	147841856	95109448	1.331	8.143	0.478614	7.29602e-07
Glycine receptor subunit beta OS=Mus musculus OX=10090 GN=Glrb PE=1 SV=2	Glrb	111072160	11680151	147841856	95109448	1.331	8.143	0.478614	7.29602e-07
Glycine receptor subunit alpha-2 OS=Mus musculus OX=10090 GN=Glra2 PE=1 SV=1	Glra2	111072160	11680151	147841856	95109448	1.331	8.143	0.478614	7.29602e-07
BTB/POZ domain-containing protein KCTD12 OS=Mus musculus OX=10090 GN=Kctd12 PE=1 SV=1	Kctd12	135995420	6.09221e+07	720696068	911690404	5.299	14.965	1.53546e-06	1.51388e-09
Importin subunit alpha-5 OS=Mus musculus OX=10090 GN=Kpna1 PE=1 SV=2	Kpna1	18637525	13408475	104842528	210292336	5.625	15.684	0.000524451	2.48103e-05
Serine/arginine-rich splicing factor 3 OS=Mus musculus OX=10090 GN=Srsf3 PE=1 SV=1	Srsf3	767731160	102593152	1686703536	1889297940	2.197	18.415	0.000399286	7.22774e-10
Echinoderm microtubule-associated protein-like 5 OS=Mus musculus OX=10090 GN=Eml5 PE=2 SV=2	Eml5	14455533	1.28009e+06		63317132	0.01	49.463
Cytoplasmic dynein 1 intermediate chain 1 OS=Mus musculus OX=10090 GN=Dync1i1 PE=1 SV=2	Dync1i1	18514402	4.31385e+06	1.92004e+06	7.5203e+07	0.104	17.433		5.43789e-05
Histone H2AX OS=Mus musculus OX=10090 GN=H2afx PE=1 SV=2	H2afx	2405830848	113632784	2846089728	1784180928	1.183	15.701	0.0461886	1.61232e-12
Histone H2A.Z OS=Mus musculus OX=10090 GN=H2az1 PE=1 SV=2	H2afz	2405830848	113632784	2846089728	1784180928	1.183	15.701	0.0461886	1.61232e-12
Histone H2A.V OS=Mus musculus OX=10090 GN=H2afv PE=1 SV=3	H2afv	2405830848	113632784	2846089728	1784180928	1.183	15.701	0.0461886	1.61232e-12
Transcription elongation factor A protein-like 5 OS=Mus musculus OX=10090 GN=Tceal5 PE=1 SV=1	Tceal5	9.02879e+06	3906845	7.71206e+06	17491766	0.854	4.477	1
Glycogen synthase kinase-3 beta OS=Mus musculus OX=10090 GN=Gsk3b PE=1 SV=2	Gsk3b	403881743	1.20436e+08	932582276	1208699114	2.309	10.036	9.69802e-05	2.95984e-09
Focal adhesion kinase 1 OS=Mus musculus OX=10090 GN=Ptk2 PE=1 SV=4			7.21775e+06	11219743	83315496	100	11.543		6.44713e-05
Protein-tyrosine kinase 2-beta OS=Mus musculus OX=10090 GN=Ptk2b PE=1 SV=2	Ptk2b		7.21775e+06	11219743	83315496	100	11.543		6.44713e-05
NACHT and WD repeat domain-containing protein 2 OS=Mus musculus OX=10090 GN=Nwd2 PE=1 SV=2	3110047P20Rik; Nwd2	108102042	3.89636e+07	394118668	590356328	3.646	15.151	0.00148579	8.52818e-07
AP-2 complex subunit alpha-2 OS=Mus musculus OX=10090 GN=Ap2a2 PE=1 SV=2	Ap2a2	2.90306e+09	6.34147e+08	6.4217e+09	7.53425e+09	2.212	11.881	9.06696e-08	1.61232e-12
Methylosome protein 50 OS=Mus musculus OX=10090 GN=Wdr77 PE=1 SV=1	Wdr77	35686342	51078635	2.70241e+08	590145500	7.573	11.554	8.6987e-07	5.22201e-08
Heterogeneous nuclear ribonucleoprotein M OS=Mus musculus OX=10090 GN=Hnrnpm PE=1 SV=3	Hnrnpm	3.72645e+09	4.43935e+09	2.33349e+10	4.41993e+10	6.262	9.956	1.63936e-11	1.61232e-12
Cleavage and polyadenylation specificity factor subunit 7 OS=Mus musculus OX=10090 GN=Cpsf7 PE=1 SV=2	Cpsf7	970177826	39294696	2391293258	3382739754	2.465	86.086	0.25546	1.05201e-06
60S ribosomal protein L9 OS=Mus musculus OX=10090 GN=Rpl9 PE=2 SV=2	Rpl9	241754870	2.29107e+07	663038544	402129464	2.743	17.552	0.000119639	1.75371e-09
Potassium voltage-gated channel subfamily D member 2 OS=Mus musculus OX=10090 GN=Kcnd2 PE=1 SV=1	Kcnd2	102344483	1.3583e+07	167550100	237626104	1.637	17.494	0.0909396	8.10695e-08
28S ribosomal protein S25, mitochondrial OS=Mus musculus OX=10090 GN=Mrps25 PE=1 SV=1	Mrps25		5.31842e+06	215711228	67856706	100	12.759		0.00509073
Polyadenylate-binding protein 1 OS=Mus musculus OX=10090 GN=Pabpc1 PE=1 SV=2	Pabpc1	1686774560	3.952e+08	5920717728	5.5461e+09	3.51	14.034	6.27358e-10	1.61232e-12
Potassium voltage-gated channel subfamily D member 3 OS=Mus musculus OX=10090 GN=Kcnd3 PE=1 SV=1	Kcnd3	33853691	6.7136e+06	107408292	1.00369e+08	3.173	14.95	0.0565267	2.77398e-05
Protein SCAI OS=Mus musculus OX=10090 GN=Scai PE=1 SV=2	Scai	350174322	4.88089e+07	636566534	453406907	1.818	9.289	0.0106283	1.85039e-08
40S ribosomal protein S18 OS=Mus musculus OX=10090 GN=Rps18 PE=1 SV=3	Rps18	1675476772	664433712	6127355175	9175724430	3.657	13.81	1.43706e-10	1.61232e-12
Capping protein, Arp2/3 and myosin-I linker protein 3 OS=Mus musculus OX=10090 GN=Carmil3 PE=1 SV=2	Lrrc16b; Carmil3	3776583	9742351	335546544	156180634	88.849	16.031	0.141122	0.210663
Microtubule-associated protein tau OS=Mus musculus OX=10090 GN=Mapt PE=1 SV=3	Mapt	89639260	13913930	147967248	135983372	1.651	9.773	0.342054
Protein SOGA3 OS=Mus musculus OX=10090 GN=Soga3 PE=1 SV=2	6330407J23Rik; Soga3	1983810112	1.17463e+09	5947517879	11931820931	2.998	10.158	0.00975342	1.5187e-05
Exonuclease 3'-5' domain-containing protein 2 OS=Mus musculus OX=10090 GN=Exd2 PE=1 SV=2	Exd2	17730020		44865156	48909876	2.53	100	0.00143822
Importin subunit alpha-4 OS=Mus musculus OX=10090 GN=Kpna3 PE=1 SV=1	Kpna3		7004406	45920604	49892034	100	7.123
Connector enhancer of kinase suppressor of ras 3 OS=Mus musculus OX=10090 GN=Cnksr3 PE=1 SV=1	Cnksr3	9.73022e+06	15582217	88567480	103855864	9.102	6.665	0.00145652
TBC1 domain family member 4 OS=Mus musculus OX=10090 GN=Tbc1d4 PE=1 SV=2	Tbc1d4		1.16275e+06		10932385		9.402		4.80691e-05
28S ribosomal protein S9, mitochondrial OS=Mus musculus OX=10090 GN=Mrps9 PE=1 SV=3	Mrps9	33631045	9783391	95970368	204189182	2.854	20.871	0.0008377	6.40471e-08
Heterogeneous nuclear ribonucleoprotein A1 OS=Mus musculus OX=10090 GN=Hnrnpa1 PE=1 SV=2	Hnrnpa1	163927596	32895066	439503270	436373586	2.681	13.266	0.000114964	6.48715e-09
Double zinc ribbon and ankyrin repeat-containing protein 1 OS=Mus musculus OX=10090 GN=Dzank1 PE=1 SV=2	Dzank1	410847542	75299974	921379852	1083762306	2.243	14.393	2.85134e-05	4.21058e-11
Oxysterol-binding protein-related protein 6 OS=Mus musculus OX=10090 GN=Osbpl6 PE=1 SV=1	Osbpl6	2.44421e+08	3.09851e+08	3477509342	5098776420	14.228	16.456	7.24192e-07	1.80134e-07
Dynactin subunit 1 OS=Mus musculus OX=10090 GN=Dctn1 PE=1 SV=3	Dctn1	1022804717	1.75495e+08	1739201678	1.92305e+09	1.7	10.958	0.061827	4.45619e-08
BTB/POZ domain-containing adapter for CUL3-mediated RhoA degradation protein 3 OS=Mus musculus OX=10090 GN=Kctd10 PE=1 SV=1	Kctd10	2.33359e+06	700982		7.78676e+06	0.01	11.108		0.0112274
40S ribosomal protein S26 OS=Mus musculus OX=10090 GN=Rps26 PE=1 SV=3	Rps26; Rps26-ps1	288811748	18571812	801747584	447377240	2.776	24.089	2.67453e-05	6.96855e-11
Coatomer subunit alpha OS=Mus musculus OX=10090 GN=Copa PE=1 SV=2	Copa	1.25534e+08	11189044	51677087	88501716	0.412	7.91	0.00504552	3.11662e-07
Importin subunit alpha-7 OS=Mus musculus OX=10090 GN=Kpna6 PE=1 SV=2	Kpna6	18637525	13408475	104842528	177577572	5.625	13.244	0.000514227	4.71428e-05
Contactin-associated protein 1 OS=Mus musculus OX=10090 GN=Cntnap1 PE=1 SV=2	Cntnap1	553888206	9.52235e+07	953788832	747088148	1.722	7.846	0.0300708	7.55522e-08
Vesicle-associated membrane protein-associated protein B OS=Mus musculus OX=10090 GN=Vapb PE=1 SV=3	Vapb	138325754	53377076	334821168	802120192	2.421	15.027	0.00194648	1.19321e-08
Nuclear factor 1 B-type OS=Mus musculus OX=10090 GN=Nfib PE=1 SV=2	Nfib	6.3848e+07	13539783	139262448	179010192	2.181	13.221	0.00201103	5.4943e-08
Nuclear factor 1 C-type OS=Mus musculus OX=10090 GN=Nfic PE=1 SV=1	Nfic	6.3848e+07	13539783	139262448	179010192	2.181	13.221	0.00201103	5.4943e-08
Nuclear factor 1 A-type OS=Mus musculus OX=10090 GN=Nfia PE=1 SV=1	Nfia	6.3848e+07	13539783	139262448	179010192	2.181	13.221	0.00201103	5.4943e-08
Very-long-chain (3R)-3-hydroxyacyl-CoA dehydratase 3 OS=Mus musculus OX=10090 GN=Hacd3 PE=1 SV=2	Ptplad1; Hacd3	1.8653e+08	147152276	1072282980	1776109792	5.749	12.07	3.59673e-07	1.58625e-09
General transcription factor II-I OS=Mus musculus OX=10090 GN=Gtf2i PE=1 SV=3	Gtf2i	948253301	2.59983e+08	3006691005	5176924064	3.171	19.913	4.7437e-07	2.1707e-11
Rabphilin-3A OS=Mus musculus OX=10090 GN=Rph3a PE=1 SV=2	Rph3a	81361868	58118980	303020578	377916728	3.724	6.502	0.00644467	0.00328203
DNA topoisomerase 3-beta-1 OS=Mus musculus OX=10090 GN=Top3b PE=1 SV=1	Top3b	38218334	6.98899e+06	202045100	464768670	5.287	66.5	0.0348692	5.24603e-06
Splicing factor, proline- and glutamine-rich OS=Mus musculus OX=10090 GN=Sfpq PE=1 SV=1	Sfpq	88363230	36405490	335256135	526876140	3.794	14.472	0.00130006	2.37196e-06
60S ribosomal protein L38 OS=Mus musculus OX=10090 GN=Rpl38 PE=1 SV=3	Rpl38; Rpl38-ps1; Rpl38-ps2	107865800	32152082	289235168	389367104	2.681	12.11	4.65799e-07	2.36766e-11
60S ribosomal protein L24 OS=Mus musculus OX=10090 GN=Rpl24 PE=1 SV=2	Rpl24	159449318	36853459	676663418	269346014	4.244	7.309	1.32144e-06	1.91536e-08
60S ribosomal protein L6 OS=Mus musculus OX=10090 GN=Rpl6 PE=1 SV=3	Rpl6	905291406	1.33913e+08	1.8652e+09	1.84656e+09	2.06	13.789	1.23292e-05	2.00812e-11
40S ribosomal protein S6 OS=Mus musculus OX=10090 GN=Rps6 PE=1 SV=1	Rps6-ps4; Rps6; LOC105244208	5.31397e+08	118904213	2155408708	1452313744	4.056	12.214	2.57056e-08	2.39873e-11
Tripartite motif-containing protein 3 OS=Mus musculus OX=10090 GN=Trim3 PE=1 SV=1	Trim3	1560260258	4.64066e+08	3190611220	5722281982	2.045	12.331	2.39278e-07	1.61232e-12
Cysteine-rich protein 2 OS=Mus musculus OX=10090 GN=Crip2 PE=1 SV=1	Crip2	153800416	49925472	211382944	401500325	1.374	8.042	0.907148	7.19543e-06
Fibroblast growth factor 14 OS=Mus musculus OX=10090 GN=Fgf14 PE=2 SV=1	Fgf14	17356536	4.58057e+06	31881062	39165436	1.837	8.55	0.00689002	6.20484e-07
Fibroblast growth factor 12 OS=Mus musculus OX=10090 GN=Fgf12 PE=1 SV=1	Fgf12	17356536	4.58057e+06	31881062	39165436	1.837	8.55	0.00689002	6.20484e-07
Protein argonaute-1 OS=Mus musculus OX=10090 GN=Ago1 PE=1 SV=2	Ago1; Eif2c1	556769774	1088061941	59887768	1.28728e+08	0.108	0.118	0.00148277	0.001483
Tudor domain-containing protein 3 OS=Mus musculus OX=10090 GN=Tdrd3 PE=1 SV=4	Tdrd3	1.48341e+07	15650106	83864588	151004756	5.653	9.649	0.00739886	0.000355722
Voltage-dependent L-type calcium channel subunit alpha-1S OS=Mus musculus OX=10090 GN=Cacna1s PE=1 SV=2	Cacna1s		12119378	169300730	219127098	100	18.081		3.39789e-06
Multifunctional protein ADE2 OS=Mus musculus OX=10090 GN=Paics PE=1 SV=4	Paics	16750654	1.56021e+06	7.68627e+06	30137938	0.459	19.317	0.0941541
tRNA-splicing ligase RtcB homolog OS=Mus musculus OX=10090 GN=Rtcb PE=1 SV=1	D10Wsu52e; Rtcb	389943514	3.72379e+08	2464142000	3542932333	6.319	9.514	1.34369e-10	4.10472e-12
60S ribosomal protein L19 OS=Mus musculus OX=10090 GN=Rpl19 PE=1 SV=1	Rpl19; Rpl19-ps11	305519168	8.42297e+07	692131576	955062256	2.265	11.339	0.000564249	6.30796e-09
Heterogeneous nuclear ribonucleoprotein L OS=Mus musculus OX=10090 GN=Hnrnpl PE=1 SV=2	Hnrnpl	505532166	92198996	926058592	999079468	1.832	10.836	0.0156332	4.66069e-08
Histone H2A type 2-A OS=Mus musculus OX=10090 GN=Hist2h2aa1 PE=1 SV=3	Hist2h2aa2; Hist2h2aa1	3365314912	1.99082e+08	4190270320	2384127352	1.245	11.976	0.0160598	1.79429e-12
Histone H2A type 1-H OS=Mus musculus OX=10090 GN=Hist1h2ah PE=1 SV=3	Hist1h2ah	3365314912	1.99082e+08	4190270320	2384127352	1.245	11.976	0.0160598	1.79429e-12
Histone H2A type 1-K OS=Mus musculus OX=10090 GN=H2ac15 PE=1 SV=3	Hist1h2ak	3365314912	1.99082e+08	4190270320	2384127352	1.245	11.976	0.0160598	1.79429e-12
Histone H2A.J OS=Mus musculus OX=10090 GN=H2afj PE=1 SV=1	H2afj	3365314912	1.99082e+08	4190270320	2384127352	1.245	11.976	0.0160598	1.79429e-12
Histone H2A type 1-F OS=Mus musculus OX=10090 GN=Hist1h2af PE=1 SV=3	Hist1h2af	3365314912	1.99082e+08	4190270320	2384127352	1.245	11.976	0.0160598	1.79429e-12
Histone H2A type 1-G OS=Mus musculus OX=10090 GN=H2ac11 PE=1 SV=1	Hist1h2ae; Hist1h2ao; Hist1h2ab; Hist1h2ai; Hist1h2ac; Hist1h2ad; Hist1h2an; Hist1h2aa; Hist1h2ag; Hist1h2ap	3365314912	1.99082e+08	4190270320	2384127352	1.245	11.976	0.0160598	1.79429e-12
Histone H2A type 3 OS=Mus musculus OX=10090 GN=Hist3h2a PE=1 SV=3	Hist3h2a	3365314912	1.99082e+08	4190270320	2384127352	1.245	11.976	0.0160598	1.79429e-12
Histone H2A type 2-C OS=Mus musculus OX=10090 GN=Hist2h2ac PE=1 SV=3	Hist2h2ac	3365314912	1.99082e+08	4190270320	2384127352	1.245	11.976	0.0160598	1.79429e-12
40S ribosomal protein S27-like OS=Mus musculus OX=10090 GN=Rps27l PE=1 SV=3	Rps27l	135042176	18749636	245124720	159700304	1.815	8.518	0.00880089	3.5137e-08
Microtubule-associated protein 1S OS=Mus musculus OX=10090 GN=Map1s PE=1 SV=2	Map1s; Mtap1s	12679895	1.97395e+06	939552	24817294	0.074	12.572
Glutamate dehydrogenase 1, mitochondrial OS=Mus musculus OX=10090 GN=Glud1 PE=1 SV=1	Glud1	328103776	18686950	265893488	274290528	0.81	14.678	0.0260562	3.46621e-11
60S acidic ribosomal protein P2 OS=Mus musculus OX=10090 GN=Rplp2 PE=1 SV=3	Rplp2	531522260	9.98e+07	917137984	600855388	1.725	6.021	0.174705	1.0658e-05
Protein FAM126B OS=Mus musculus OX=10090 GN=Fam126b PE=1 SV=1	Fam126b	9.65619e+06	4.10824e+06	22640906	26311182	2.345	6.404	0.334409	0.00212742
NADH dehydrogenase [ubiquinone] 1 alpha subcomplex subunit 6 OS=Mus musculus OX=10090 GN=Ndufa6 PE=1 SV=1	Ndufa6	676906240	6.16325e+06	519531008	107827552	0.768	17.495	0.544806	5.04912e-10
Ras-interacting protein 1 OS=Mus musculus OX=10090 GN=Rasip1 PE=1 SV=3	Rasip1	51965552	21716728	140896060	220835428	2.711	10.169	0.0257957	3.68647e-06
Protein kinase C iota type OS=Mus musculus OX=10090 GN=Prkci PE=1 SV=3	Prkci	98896048	38906216	432248888	573492272	4.371	14.74	5.80845e-06	6.43495e-09
Eukaryotic translation initiation factor 3 subunit M OS=Mus musculus OX=10090 GN=Eif3m PE=1 SV=1	Eif3m	54809790	30151212	178115860	264347216	3.25	8.767		9.47797e-07
DNA-directed RNA polymerase II subunit RPB3 OS=Mus musculus OX=10090 GN=Polr2c PE=1 SV=2	Polr2c	22270782	115064125	665553114	1490412734	29.885	12.953	1.17957e-05	6.2831e-05
Progranulin OS=Mus musculus OX=10090 GN=Grn PE=1 SV=2	Grn	11098162	3.99814e+06		40134272	0.01	10.038		8.55722e-07
Ubiquitin carboxyl-terminal hydrolase 7 OS=Mus musculus OX=10090 GN=Usp7 PE=1 SV=1	Usp7	265313548	1.1506e+08	852772376	911665270	3.214	7.923	3.55996e-06	2.87806e-09
Death domain-associated protein 6 OS=Mus musculus OX=10090 GN=Daxx PE=1 SV=1	Daxx		4.93971e+06	43070328	36931812	100	7.477		0.000550445
Protein FAM98B OS=Mus musculus OX=10090 GN=Fam98b PE=1 SV=1	Fam98b	60193069	111366020	8.76077e+08	1296984310	14.554	11.646	8.12868e-05	3.48935e-05
60S ribosomal protein L7 OS=Mus musculus OX=10090 GN=Rpl7 PE=1 SV=2	Rpl7	582663362	105587213	1336976756	1412747384	2.295	13.38	0.00330872	2.09626e-08
Heterogeneous nuclear ribonucleoprotein D0 OS=Mus musculus OX=10090 GN=Hnrnpd PE=1 SV=2	Hnrnpd	5.0403e+08	436153501	1797489648	1772264800	3.566	4.063	1.94792e-07	2.48628e-08
Tight junction protein ZO-2 OS=Mus musculus OX=10090 GN=Tjp2 PE=1 SV=2	Tjp2	8601656950	8.11644e+08	10647293120	7.55371e+09	1.238	9.307	0.00956875	1.67122e-12
5'-3' exoribonuclease 2 OS=Mus musculus OX=10090 GN=Xrn2 PE=1 SV=1	Xrn2	1.89423e+07	9323295	111455560	223299074	5.884	23.951	0.0287299	0.000161479
Centriole, cilia and spindle-associated protein OS=Mus musculus OX=10090 GN=Ccsap PE=1 SV=1	1700054N08Rik; Ccsap	42799100	2.2994e+07	284012468	273271632	6.636	11.884	2.49327e-05	7.29602e-07
Coiled-coil domain-containing protein 93 OS=Mus musculus OX=10090 GN=Ccdc93 PE=1 SV=1	Ccdc93			34195004	50918680	100	100
40S ribosomal protein S15a OS=Mus musculus OX=10090 GN=Rps15a PE=1 SV=2	Rps15a	683352144	168428799	1534966984	1440018890	2.246	8.55	0.245039	0.000255176
Bcl-2-associated transcription factor 1 OS=Mus musculus OX=10090 GN=Bclaf1 PE=1 SV=2	Bclaf1	1.0835e+09	728515415	4.22686e+09	9708434386	3.901	13.326	1.10998e-08	1.0579e-11
BTB/POZ domain-containing protein KCTD16 OS=Mus musculus OX=10090 GN=Kctd16 PE=1 SV=2	Kctd16	183222491	49643639	269293144	541692348	1.47	10.912	0.142494	1.20826e-08
Cysteine desulfurase, mitochondrial OS=Mus musculus OX=10090 GN=Nfs1 PE=1 SV=3	Nfs1	629525904	2.47532e+08	1268187356	1.88825e+09	2.015	7.628	2.7546e-06	4.15415e-11
Coiled-coil domain-containing protein 177 OS=Mus musculus OX=10090 GN=Ccdc177 PE=1 SV=1	Ccdc177	821309840	126849832	1586855006	1526779952	1.932	12.036	0.000614345	4.39495e-10
Phosphatidylinositide phosphatase SAC1 OS=Mus musculus OX=10090 GN=Sacm1l PE=1 SV=1	Sacm1l	19190116	5.44169e+06	4.97397e+07	53848096	2.592	9.895		5.7287e-06
Uncharacterized protein C1orf43 homolog OS=Mus musculus OX=10090 PE=2 SV=1	4933434E20Rik	2.25419e+06	903703	839102	20592048	0.372	22.786	0.232203	1.90477e-05
ATP-dependent 6-phosphofructokinase, liver type OS=Mus musculus OX=10090 GN=Pfkl PE=1 SV=4	Pfkl	151853548	2.27905e+08	1280128098	2114084422	8.43	9.276	5.03033e-07	1.55202e-07
CAP-Gly domain-containing linker protein 4 OS=Mus musculus OX=10090 GN=Clip4 PE=1 SV=1	Clip4			25178162	38648978	100	100
AP-3 complex subunit mu-2 OS=Mus musculus OX=10090 GN=Ap3m2 PE=1 SV=1	Ap3m2	15666401	10240838	67649054	97661716	4.318	9.536	0.000599932	2.8549e-06
Histone H1.1 OS=Mus musculus OX=10090 GN=H1-1 PE=1 SV=2	Hist1h1a	295468512	27281494	378689568	224549888	1.282	8.231	0.557457	2.16234e-08
Replication protein A 70 kDa DNA-binding subunit OS=Mus musculus OX=10090 GN=Rpa1 PE=1 SV=1	Rpa1	1.53471e+09	2898969924	130394354	1.95136e+08	0.085	0.067	0.000149835	3.34713e-05
Cytohesin-2 OS=Mus musculus OX=10090 GN=Cyth2 PE=1 SV=2	Cyth2	37298184	7550139	72562360	58396960	1.945	7.735	5.03088e-05	1.24426e-08
General transcription factor 3C polypeptide 2 OS=Mus musculus OX=10090 GN=Gtf3c2 PE=2 SV=2	Gtf3c2	408859934	5.37392e+07	619514768	443079116	1.515	8.245	0.030216	5.49324e-09
60S ribosomal protein L27a OS=Mus musculus OX=10090 GN=Rpl27a PE=1 SV=5	Rpl27a	257764806	7.45219e+07	1142026816	632911844	4.43	8.493	7.2346e-08	1.53925e-10
Cysteine and glycine-rich protein 1 OS=Mus musculus OX=10090 GN=Csrp1 PE=1 SV=3	Csrp1	1.27249e+09	4.75067e+08	1626385263	3631412810	1.278	7.644	0.233535	1.90622e-08
28S ribosomal protein S21, mitochondrial OS=Mus musculus OX=10090 GN=Mrps21 PE=1 SV=1	Mrps21		3.93876e+06	28301518	44970856	100	11.418
Cold shock domain-containing protein E1 OS=Mus musculus OX=10090 GN=Csde1 PE=1 SV=1	Csde1		1.07583e+07	2.02648e+06	69096568	100	6.423		0.000136142
Upstream-binding protein 1 OS=Mus musculus OX=10090 GN=Ubp1 PE=1 SV=1	Ubp1	45206920	2.73478e+06	22889444	45483696	0.506	16.632	0.202981	0.000485739
AP-2 complex subunit mu OS=Mus musculus OX=10090 GN=Ap2m1 PE=1 SV=1	Ap2m1	3729861526	1446790757	8479449132	13855864089	2.273	9.577	5.13527e-10	1.61232e-12
Ral GTPase-activating protein subunit alpha-2 OS=Mus musculus OX=10090 GN=Ralgapa2 PE=1 SV=2	Ralgapa2	73186080	27891862		198927792	0.01	7.132		0.00108105
Inositol-trisphosphate 3-kinase A OS=Mus musculus OX=10090 GN=Itpka PE=1 SV=1	Itpka	1990537224	3.90897e+08	3.58661e+09	3.43053e+09	1.802	8.776	0.0011191	5.04729e-09
60S ribosomal protein L36a OS=Mus musculus OX=10090 GN=Rpl36a PE=3 SV=2	Rpl36al; Rpl36a; Rpl36a-ps3	28948434	41936280	1.61084e+08	185764281	5.565	4.43	5.69859e-06	2.43192e-05
Anoctamin-4 OS=Mus musculus OX=10090 GN=Ano4 PE=1 SV=2	Ano4		6483571		75868864		11.702		5.79326e-06
ATP-dependent 6-phosphofructokinase, muscle type OS=Mus musculus OX=10090 GN=Pfkm PE=1 SV=3	Pfkm	490035188	2.46003e+08	1132373166	2118909028	2.311	8.613	7.68695e-06	1.37064e-10
Girdin OS=Mus musculus OX=10090 GN=Ccdc88a PE=1 SV=2	Ccdc88a	1.44426e+07		29375566	28572706	2.034	100	0.0744286
AP-2 complex subunit sigma OS=Mus musculus OX=10090 GN=Ap2s1 PE=1 SV=1	Ap2s1	923715136	3.22866e+08	2109694288	2560842646	2.284	7.932	6.29301e-06	2.32758e-10
Tight junction protein ZO-1 OS=Mus musculus OX=10090 GN=Tjp1 PE=1 SV=2	Tjp1	7838797392	9.03137e+08	11990115256	7056584300	1.53	7.813	7.93339e-06	1.61232e-12
Voltage-dependent calcium channel subunit alpha-2/delta-1 OS=Mus musculus OX=10090 GN=Cacna2d1 PE=1 SV=1	Cacna2d1	705387872	8.15125e+07	692956540	564386021	0.982	6.924	1	6.34806e-10
Cytohesin-1 OS=Mus musculus OX=10090 GN=Cyth1 PE=1 SV=2	Cyth1	103581874	2.47982e+07	167792384	197866600	1.62	7.979	0.568779	0.00011914
SH3-containing GRB2-like protein 3-interacting protein 1 OS=Mus musculus OX=10090 GN=Sgip1 PE=1 SV=1	Sgip1	21522170	6.53391e+06	145948216	181671724	6.781	27.804	0.00513714	8.46642e-05
Glycogen synthase kinase-3 alpha OS=Mus musculus OX=10090 GN=Gsk3a PE=1 SV=2	Gsk3a	64465156	3.40878e+07	44807032	304172688	0.695	8.923	1	8.27172e-05
Pre-mRNA-processing factor 6 OS=Mus musculus OX=10090 GN=Prpf6 PE=1 SV=1	Prpf6	151253181	1.8579e+07	93283476	134826560	0.617	7.257	0.924336	9.80023e-05
BTB/POZ domain-containing protein KCTD8 OS=Mus musculus OX=10090 GN=Kctd8 PE=1 SV=1	Kctd8	20826806	4.52347e+06	34213000	31648034	1.643	6.996	0.00272009	2.31579e-08
Transcription elongation factor A protein-like 3 OS=Mus musculus OX=10090 GN=Tceal3 PE=1 SV=2	Tceal3	3.53236e+07	11369089	93523510	87843841	2.648	7.727	0.000627503	2.72213e-07
Adenylate kinase isoenzyme 5 OS=Mus musculus OX=10090 GN=Ak5 PE=1 SV=2	Ak5	5.34843e+06	1.75932e+07	76649808	140541662	14.331	7.988	2.04817e-05	1.92615e-05
Caveolae-associated protein 1 OS=Mus musculus OX=10090 GN=Cavin1 PE=1 SV=1	Ptrf; Cavin1		2.61298e+07	54693169	264268954	100	10.114		2.4635e-07
Nuclear factor 1 X-type OS=Mus musculus OX=10090 GN=Nfix PE=1 SV=2	Nfix	60463780	13539783	1.39506e+08	1.88217e+08	2.307	13.901	0.500559	0.759923
60S ribosomal protein L27 OS=Mus musculus OX=10090 GN=Rpl27 PE=1 SV=2	Rpl27; LOC108167922	447595648	89197106	1273910976	668427512	2.846	7.494	3.71139e-07	7.30125e-11
Serine/threonine-protein phosphatase 2A 55 kDa regulatory subunit B alpha isoform OS=Mus musculus OX=10090 GN=Ppp2r2a PE=1 SV=1	Ppp2r2a	336926026	271766308	1.00327e+09	2495469704	2.978	9.182	0.000740522	3.0918e-07
MAP/microtubule affinity-regulating kinase 4 OS=Mus musculus OX=10090 GN=Mark4 PE=1 SV=1	Mark4	408106760	5.86878e+07	567476872	406661094	1.391	6.929	0.338896	3.5924e-07
Casein kinase II subunit alpha OS=Mus musculus OX=10090 GN=Csnk2a1 PE=1 SV=2	Csnk2a1	1107178906	1.63497e+08	1710125180	1319637972	1.545	8.071	0.00211259	7.78846e-11
Signal-induced proliferation-associated 1-like protein 3 OS=Mus musculus OX=10090 GN=Sipa1l3 PE=1 SV=1	Sipa1l3	3.53537e+08	1.12887e+07	280777670	73365266	0.794	6.499	1	3.97842e-05
Tripartite motif-containing protein 2 OS=Mus musculus OX=10090 GN=Trim2 PE=1 SV=1	Trim2	353305423	6.38579e+07	555030201	472818638	1.571	7.404	0.0281298	3.55408e-08
Vesicular glutamate transporter 2 OS=Mus musculus OX=10090 GN=Slc17a6 PE=1 SV=1	Slc17a6	67636848	3.98156e+07		229091516	0.01	5.754		0.00319555
SAGA-associated factor 29 OS=Mus musculus OX=10090 GN=Sgf29 PE=2 SV=1	Ccdc101; Sgf29		6.24047e+06	12641934	14076078	100	2.256		0.315722
Rho GTPase-activating protein 26 OS=Mus musculus OX=10090 GN=Arhgap26 PE=1 SV=3	Arhgap26	199962408	4.12744e+07	292206878	286349762	1.461	6.938	0.233535	2.90137e-06
AP-2 complex subunit alpha-1 OS=Mus musculus OX=10090 GN=Ap2a1 PE=1 SV=1	Ap2a1	6.95124e+09	2.17792e+09	15373513824	18973017361	2.212	8.712	5.95228e-11	1.61232e-12
UDP-N-acetylglucosamine--peptide N-acetylglucosaminyltransferase 110 kDa subunit OS=Mus musculus OX=10090 GN=Ogt PE=1 SV=2	Ogt	399842736	64856504	780241300	714025112	1.951	11.009	0.00105667	1.59315e-09
Elongation factor 1-delta OS=Mus musculus OX=10090 GN=Eef1d PE=1 SV=3	Eef1d	19591360	8146911	56113687	95452532	2.864	11.716	0.00640787	2.1409e-06
Ankyrin repeat and death domain-containing protein 1B OS=Mus musculus OX=10090 GN=Ankdd1b PE=2 SV=3	Ankdd1b	69306400	113507548	4.84596e+07	1023807504	0.699	9.02	0.94441	2.62908e-05
MAP/microtubule affinity-regulating kinase 3 OS=Mus musculus OX=10090 GN=Mark3 PE=1 SV=2	Mark3	1622539545	1980614559	8.89969e+09	14990999320	5.485	7.569	2.48632e-07	1.88581e-08
RNA binding protein fox-1 homolog 3 OS=Mus musculus OX=10090 GN=Rbfox3 PE=1 SV=2	Rbfox3	2.43005e+08	3.65992e+08	341516293	552970060	1.405	1.511	0.557127	0.370795
Potassium voltage-gated channel subfamily D member 1 OS=Mus musculus OX=10090 GN=Kcnd1 PE=1 SV=1	Kcnd1	21870870	5.72215e+06	60652664	60077112	2.773	10.499	0.0041856	5.38654e-06
Protein kinase C gamma type OS=Mus musculus OX=10090 GN=Prkcg PE=1 SV=1	Prkcg	2.26359e+09	1.08162e+09	5.7126e+09	8967813168	2.524	8.291	9.86102e-08	1.72213e-11
RNA transcription, translation and transport factor protein OS=Mus musculus OX=10090 GN=RTRAF PE=1 SV=1	2700060E02Rik; Rtraf	341287600	3.39747e+08	1745576216	2.93495e+09	5.115	8.639	1.81349e-10	5.65006e-12
60S ribosomal protein L10a OS=Mus musculus OX=10090 GN=Rpl10a PE=1 SV=3	Rpl10a	1107385264	1.83191e+08	2059360936	1436062252	1.86	7.839	0.00212885	1.3263e-08
Signal-induced proliferation-associated 1-like protein 2 OS=Mus musculus OX=10090 GN=Sipa1l2 PE=1 SV=3	Sipa1l2	4.1433e+07	2.4658e+06	3.5456e+07	9998624	0.856	4.055	0.960404
Glutathione S-transferase LANCL1 OS=Mus musculus OX=10090 GN=Lancl1 PE=1 SV=1	Lancl1	29589632	16240856	198954112	208766528	6.724	12.854	1.78053e-05	2.09931e-06
E3 ubiquitin-protein ligase MYCBP2 OS=Mus musculus OX=10090 GN=Mycbp2 PE=1 SV=3		20347160	2.1073e+06	33154778	32758068	1.629	15.545	0.879483	5.59222e-05
Heat shock 70 kDa protein 4 OS=Mus musculus OX=10090 GN=Hspa4 PE=1 SV=1	Hspa4	27648867	9.82597e+06	21858930	45657950	0.791	4.647	1	0.00249773
40S ribosomal protein S8 OS=Mus musculus OX=10090 GN=Rps8 PE=1 SV=2	Rps8; Gm15501	1351402174	2.16209e+08	2814880864	1670006624	2.083	7.724	4.35777e-07	1.16789e-11
40S ribosomal protein S3 OS=Mus musculus OX=10090 GN=Rps3 PE=1 SV=1	Rps3	982946848	586640679	3445548720	4739559688	3.505	8.079	6.16037e-10	3.43964e-12
Dual specificity protein phosphatase 3 OS=Mus musculus OX=10090 GN=Dusp3 PE=1 SV=1	Dusp3		9566062	30351732	45684822	100	4.776		0.000381119
Phosphatidylinositol 5-phosphate 4-kinase type-2 beta OS=Mus musculus OX=10090 GN=Pip4k2b PE=1 SV=1	Pip4k2b	222287577	8.23777e+07	402134792	484051036	1.809	5.876	0.0186213	4.01212e-07
DNA repair protein RAD51 homolog 2 OS=Mus musculus OX=10090 GN=Rad51b PE=2 SV=2	Rad51b; Rad51l1	282673536	128724824	5.10293e+07	1382203136	0.181	10.738	0.00639364	8.67168e-05
NADH dehydrogenase [ubiquinone] iron-sulfur protein 7, mitochondrial OS=Mus musculus OX=10090 GN=Ndufs7 PE=1 SV=1	Ndufs7	1.03394e+07	4.35813e+06	21788302	37687212	2.107	8.648	0.883063	0.0141377
Heterogeneous nuclear ribonucleoprotein K OS=Mus musculus OX=10090 GN=Hnrnpk PE=1 SV=1	Hnrnpk	2872926207	993534783	6100020640	6528434368	2.123	6.571	3.02943e-07	1.82422e-11
Voltage-dependent L-type calcium channel subunit alpha-1F OS=Mus musculus OX=10090 GN=Cacna1f PE=1 SV=1	Cacna1f		12119378	79116430	143589478	100	11.848		7.44777e-06
AP-1 complex subunit beta-1 OS=Mus musculus OX=10090 GN=Ap1b1 PE=1 SV=2	Ap1b1	160229562	44286844	324716818	451487862	2.027	10.195	0.00130441	1.82099e-08
CBP80/20-dependent translation initiation factor OS=Mus musculus OX=10090 GN=Ctif PE=1 SV=2	Ctif	99276.2	20259312	236238768	3.46e+08	100	17.079	1.33073e-07	0.000212148
Protein phosphatase 1 regulatory subunit 12C OS=Mus musculus OX=10090 GN=Ppp1r12c PE=1 SV=1	Ppp1r12c	108029018	6.78757e+06	115100676	55306466	1.065	8.148	1	1.07382e-05
Ubiquitin-associated protein 2-like OS=Mus musculus OX=10090 GN=Ubap2l PE=1 SV=1	Ubap2l	9298579	3.02296e+07	190474352	189554752	20.484	6.271	1.34418e-05	0.00082165
Rho GTPase-activating protein 32 OS=Mus musculus OX=10090 GN=Arhgap32 PE=1 SV=2	Arhgap32	238717090	1.38093e+07	253258886	157311942	1.061	11.392	1	3.25263e-06
Myeloid leukemia factor 2 OS=Mus musculus OX=10090 GN=Mlf2 PE=1 SV=1	Mlf2	1226442116	2.04789e+08	681685236	1434118548	0.556	7.003	0.000361116	1.37562e-10
Alpha-1,3/1,6-mannosyltransferase ALG2 OS=Mus musculus OX=10090 GN=Alg2 PE=1 SV=2	Alg2	155180424	121766625	367210936	938707378	2.366	7.709	0.000429587	8.74024e-08
Regulator of G-protein signaling 7 OS=Mus musculus OX=10090 GN=Rgs7 PE=1 SV=2	Rgs7	140751726	84900750	624377539	841353750	4.436	9.91	8.78734e-07	8.01494e-09
ATP-dependent RNA helicase DDX1 OS=Mus musculus OX=10090 GN=Ddx1 PE=1 SV=1	Ddx1	751705699	7.10321e+08	3734401989	6728832984	4.968	9.473	2.37409e-07	2.72187e-09
IQ motif and SEC7 domain-containing protein 3 OS=Mus musculus OX=10090 GN=Iqsec3 PE=1 SV=1	Iqsec3	113706634	1.45708e+07	91072772	38701821	0.801	2.656	1	0.0550633
Golgi apparatus protein 1 OS=Mus musculus OX=10090 GN=Glg1 PE=1 SV=1	Glg1	2.98273e+06			4403092	0.01	100
Actin-like protein 6A OS=Mus musculus OX=10090 GN=Actl6a PE=1 SV=2	Actl6a	13881039		34063480	69951088	2.454	100	0.00674972
Serine/threonine-protein phosphatase 2A 55 kDa regulatory subunit B beta isoform OS=Mus musculus OX=10090 GN=Ppp2r2b PE=1 SV=1	Ppp2r2b	60357168	54901273	1.62658e+08	384642600	2.695	7.006	0.0134595	1.11653e-05
RAS protein activator like-3 OS=Mus musculus OX=10090 GN=Rasal3 PE=1 SV=1	Rasal3	958335552	98378047	1144756576	912221288	1.195	9.273	0.853428	3.05303e-08
WD repeat-containing protein 47 OS=Mus musculus OX=10090 GN=Wdr47 PE=1 SV=2	Wdr47	4.84331e+08	1.20815e+08	9.53104e+08	938588140	1.968	7.769	3.27871e-05	1.35623e-10
Guanine nucleotide-binding protein subunit beta-5 OS=Mus musculus OX=10090 GN=Gnb5 PE=1 SV=1	Gnb5	485089062	2.39077e+08	1428606974	2092537654	2.945	8.753	0.0443814	6.45474e-06
Protein LSM14 homolog A OS=Mus musculus OX=10090 GN=Lsm14a PE=1 SV=1	Lsm14a	441095552	206919996	1264969440	1585233360	2.868	7.661	4.63874e-06	4.9386e-09
60S ribosomal protein L8 OS=Mus musculus OX=10090 GN=Rpl8 PE=1 SV=2	Rpl8	867591770	182895106	1661769268	1430404074	1.915	7.821	0.0290248	1.43299e-06
N-acylneuraminate cytidylyltransferase OS=Mus musculus OX=10090 GN=Cmas PE=1 SV=2	Cmas	52701392	3.34197e+06	586408900	977455976	11.127	100	0.000210519	1.04857e-07
Plexin-A1 OS=Mus musculus OX=10090 GN=Plxna1 PE=1 SV=1	Plxna1	16740508	6111936	13239227	89324784	0.791	14.615		2.91963e-05
Eukaryotic initiation factor 4A-II OS=Mus musculus OX=10090 GN=Eif4a2 PE=1 SV=2	Eif4a2	23050700	9582824	63547180	89412912	2.757	9.331	6.89448e-06	9.81075e-10
Mitogen-activated protein kinase 10 OS=Mus musculus OX=10090 GN=Mapk10 PE=1 SV=2	Mapk10	34808458	1.22168e+07	39036980	84785844	1.121	6.94	1	3.17402e-07
Mitogen-activated protein kinase 9 OS=Mus musculus OX=10090 GN=Mapk9 PE=1 SV=2	Mapk9	34808458	1.22168e+07	39036980	84785844	1.121	6.94	1	3.17402e-07
Mitogen-activated protein kinase 8 OS=Mus musculus OX=10090 GN=Mapk8 PE=1 SV=1	Mapk8	34808458	1.22168e+07	39036980	84785844	1.121	6.94	1	3.17402e-07
Eukaryotic initiation factor 4A-I OS=Mus musculus OX=10090 GN=Eif4a1 PE=1 SV=1	Eif4a1	41044572	21344242	84904791	148853400	2.069	6.974	0.0293874	3.14815e-05
Protein 4.1 OS=Mus musculus OX=10090 GN=Epb41 PE=1 SV=2	Epb4.1; Epb41	2.14323e+08	1.77252e+08	8.0595e+08	1524243694	3.76	8.599	8.64476e-08	8.02085e-11
Interferon-inducible double-stranded RNA-dependent protein kinase activator A OS=Mus musculus OX=10090 GN=Prkra PE=1 SV=1	Prkra	24575916	7.5213e+06		34934188	0.01	4.645		0.0293376
Probable G-protein coupled receptor 162 OS=Mus musculus OX=10090 GN=Gpr162 PE=1 SV=2	Gpr162		12768110	116290210	140555100	100	11.008		9.84238e-06
Ubiquitin carboxyl-terminal hydrolase 12 OS=Mus musculus OX=10090 GN=Usp12 PE=2 SV=2	Usp12	27438738	5.4049e+06	50800636	49182304	1.851	9.1	0.120563	6.9843e-06
Ubiquitin carboxyl-terminal hydrolase 46 OS=Mus musculus OX=10090 GN=Usp46 PE=1 SV=1	Usp46	27438738	5.4049e+06	50800636	49182304	1.851	9.1	0.120563	6.9843e-06
Cytohesin-3 OS=Mus musculus OX=10090 GN=Cyth3 PE=1 SV=1	Cyth3	79447088	19803158	167792384	146159920	2.112	7.381	0.00263512	3.03175e-07
DNA repair protein REV1 OS=Mus musculus OX=10090 GN=Rev1 PE=1 SV=1	Rev1	155827296	3.22555e+07	115642594	81244776	0.742	2.519	0.228179	9.1077e-06
STE20/SPS1-related proline-alanine-rich protein kinase OS=Mus musculus OX=10090 GN=Stk39 PE=1 SV=1	Stk39	36820.6	23814494	4.27405e+07	7.89007e+07	100	3.313		0.000149779
60S ribosomal protein L7a OS=Mus musculus OX=10090 GN=Rpl7a PE=1 SV=2	Rpl7a	962198797	248719597	3.10023e+09	1966182080	3.222	7.905	2.81112e-09	8.00117e-12
ATP synthase subunit O, mitochondrial OS=Mus musculus OX=10090 GN=Atp5po PE=1 SV=1	Atp5o; LOC100047429; LOC102641678	7.835e+08	2.49686e+08	1831992565	1908608974	2.338	7.644	4.7661e-07	3.26623e-11
Ubiquitin-conjugating enzyme E2 N OS=Mus musculus OX=10090 GN=Ube2n PE=1 SV=1	Ube2n	9761116	3.99658e+06	31879520	25523996	3.266	6.386		0.000104949
Dystrobrevin alpha OS=Mus musculus OX=10090 GN=Dtna PE=1 SV=2	Dtna	14226330	4.49551e+06	28118644	33246368	1.977	7.395	0.0172174	1.1198e-06
PH and SEC7 domain-containing protein 3 OS=Mus musculus OX=10090 GN=Psd3 PE=1 SV=2	Psd3	1346251756	1.3937e+08	1574632494	942950140	1.17	6.766	0.103145	2.91101e-11
Prohibitin-2 OS=Mus musculus OX=10090 GN=Phb2 PE=1 SV=1	Phb2	22004162	16294984	251666860	421556646	11.437	25.87	0.0274952	0.00287788
TAR DNA-binding protein 43 OS=Mus musculus OX=10090 GN=Tardbp PE=1 SV=1	Tardbp	143482370	83695362	384913619	413256904	2.683	4.938	0.0348548	0.000539411
Voltage-dependent L-type calcium channel subunit alpha-1C OS=Mus musculus OX=10090 GN=Cacna1c PE=1 SV=1	Cacna1c	229746610	106113154	523585857	901701934	2.279	8.498	0.000328793	1.38453e-08
Acetylgalactosaminyl-O-glycosyl-glycoprotein beta-1,3-N-acetylglucosaminyltransferase OS=Mus musculus OX=10090 GN=B3gnt6 PE=2 SV=2	B3gnt6	131888304	19303834	215225616	161290112	1.632	8.355	0.0388457	2.32445e-08
Alstrom syndrome protein 1 homolog OS=Mus musculus OX=10090 GN=Alms1 PE=1 SV=2	Alms1	103954776	76918568		618002048	0.01	8.034		1.20495e-06
AP-2 complex subunit beta OS=Mus musculus OX=10090 GN=Ap2b1 PE=1 SV=1	Ap2b1	6.79981e+09	3.08256e+09	14563688827	18946953286	2.142	6.147	1.67113e-08	2.13954e-12
Huntingtin-associated protein 1 OS=Mus musculus OX=10090 GN=Hap1 PE=1 SV=1	Hap1	11880822	1.03358e+06		9494049	0.01	9.186		4.55197e-06
Trafficking protein particle complex subunit 9 OS=Mus musculus OX=10090 GN=Trappc9 PE=1 SV=2	Trappc9	6320232	2.97135e+06	37231019	31261182	5.891	10.521	0.115338	0.0145799
Leucine-rich repeat LGI family member 3 OS=Mus musculus OX=10090 GN=Lgi3 PE=1 SV=1	Lgi3	661679068	298166759	1020757692	2174246636	1.543	7.292	0.00144873	1.45957e-10
Thioredoxin-like protein 4A OS=Mus musculus OX=10090 GN=Txnl4a PE=1 SV=1	Txnl4a		7.62937e+06	29219848	65430196	100	8.576		0.0063147
Histone H2A type 2-B OS=Mus musculus OX=10090 GN=Hist2h2ab PE=1 SV=3	Hist2h2ab	1044935744	113632784	1402412672	822909376	1.342	7.242	0.000914306	2.1464e-11
Protein argonaute-4 OS=Mus musculus OX=10090 GN=Ago4 PE=2 SV=2	Ago4; Eif2c4	98022520	271178164		7.4747e+07	0.01	0.276		0.477787
Long-chain fatty acid transport protein 1 OS=Mus musculus OX=10090 GN=Slc27a1 PE=1 SV=1	Slc27a1		2555589	15372201	15370292	100	6.014		7.37341e-05
MICOS complex subunit Mic19 OS=Mus musculus OX=10090 GN=Chchd3 PE=1 SV=1	Chchd3	62161863	2.22924e+07	164003190	222830176	2.638	9.996	0.192005	0.000442012
Probable hydrolase PNKD OS=Mus musculus OX=10090 GN=Pnkd PE=1 SV=2	Pnkd		7.09359e+06	67299666	45034474	100	6.349
Phosphoglucomutase-like protein 5 OS=Mus musculus OX=10090 GN=Pgm5 PE=1 SV=2	Pgm5	1.53117e+08	109074368	323992672	682712640	2.116	6.259	0.0165857	5.4609e-06
Leucine-rich repeat and fibronectin type-III domain-containing protein 5 OS=Mus musculus OX=10090 GN=Lrfn5 PE=1 SV=1	Lrfn5	66718616	73343664	70232792	90261888	1.053	1.231	1	0.959435
Rho guanine nucleotide exchange factor 33 OS=Mus musculus OX=10090 GN=Arhgef33 PE=1 SV=3	Arhgef33	785394994	264327885	796283526	2.2379e+08	1.014	0.847	1	0.792405
Probable phospholipid-transporting ATPase IIA OS=Mus musculus OX=10090 GN=Atp9a PE=1 SV=3	Atp9a	659506144	128464702	989562806	786819236	1.5	6.125	0.000488608	3.65277e-11
E3 ubiquitin-protein ligase HECW2 OS=Mus musculus OX=10090 GN=Hecw2 PE=1 SV=1	Hecw2	28069690	6.27701e+06	4.45281e+06	29799933	0.159	4.747	0.000118791	0.000977271
Nucleolar protein 4 OS=Mus musculus OX=10090 GN=Nol4 PE=2 SV=2	Nol4	67049632	14951535	4.54456e+06	35422632	0.068	2.369		0.565601
Leucine-rich glioma-inactivated protein 1 OS=Mus musculus OX=10090 GN=Lgi1 PE=1 SV=1	Lgi1	181468476	64285061	357185540	445390728	1.968	6.928	1.28642e-05	1.65988e-10
Class E basic helix-loop-helix protein 22 OS=Mus musculus OX=10090 GN=Bhlhe22 PE=1 SV=1	Bhlhe22	168827328		114047120	101346224	0.676	100	0.201292
Diacylglycerol kinase epsilon OS=Mus musculus OX=10090 GN=Dgke PE=1 SV=1	Dgke	52353979	3.24241e+07	360459876	419476456	6.885	12.937	2.0548e-08	8.65184e-11
40S ribosomal protein S15 OS=Mus musculus OX=10090 GN=Rps15 PE=1 SV=2	Rps15	1.8572e+08	1.02185e+08	3.27702e+08	5.76156e+08	1.764	5.638	1	0.388931
60S ribosomal protein L35 OS=Mus musculus OX=10090 GN=Rpl35 PE=1 SV=1	Rpl35	88795976	52648576	125716936	249603216	1.416	4.741	0.300304	1.55559e-06
Gamma-aminobutyric acid type B receptor subunit 1 OS=Mus musculus OX=10090 GN=Gabbr1 PE=1 SV=1	Gabbr1	77714402	14721076	3.03048e+07	117349080	0.39	7.972	0.00235312	5.91429e-07
Serine/threonine-protein phosphatase 2A 65 kDa regulatory subunit A alpha isoform OS=Mus musculus OX=10090 GN=Ppp2r1a PE=1 SV=3	Ppp2r1a	2245489514	1227719140	5691628008	8449984562	2.535	6.883	2.35779e-09	2.32581e-12
F-box only protein 3 OS=Mus musculus OX=10090 GN=Fbxo3 PE=1 SV=1	Fbxo3		4.6281e+06		31511602		6.809		7.78278e-05
Ras-related protein Rab-14 OS=Mus musculus OX=10090 GN=Rab14 PE=1 SV=3	Rab14	84040842	71242578	4.11985e+07	473241024	0.49	6.643	0.013308	1.63608e-06
THO complex subunit 7 homolog OS=Mus musculus OX=10090 GN=Thoc7 PE=1 SV=2	Thoc7	488146	523320		3.1014e+06	0.01	5.926		0.074245
Protein Hook homolog 3 OS=Mus musculus OX=10090 GN=Hook3 PE=1 SV=2	Hook3	1.12125e+07	11820540	60779164	48739452	5.421	4.123	0.0218383	0.0146019
40S ribosomal protein S23 OS=Mus musculus OX=10090 GN=Rps23 PE=1 SV=3	Rps23	231036544	88709896	635982240	524962528	2.753	5.918	2.87932e-07	1.23852e-10
Cytochrome b-c1 complex subunit 6, mitochondrial OS=Mus musculus OX=10090 GN=Uqcrh PE=1 SV=2	Uqcrh	7602125	14734914	67555056	91575792	8.886	6.215	2.70811e-07	2.76824e-07
Heterogeneous nuclear ribonucleoprotein A3 OS=Mus musculus OX=10090 GN=Hnrnpa3 PE=1 SV=1	Hnrnpa3	1540658586	361014896	2738897828	2946608154	1.778	8.162	8.8071e-06	2.22473e-11
28S ribosomal protein S10, mitochondrial OS=Mus musculus OX=10090 GN=Mrps10 PE=1 SV=1	Mrps10	24828858	14296137	57451732	85869968	2.314	6.007		4.6398e-06
Casein kinase II subunit beta OS=Mus musculus OX=10090 GN=Csnk2b PE=1 SV=1	Csnk2b	684079492	147105177	1077837308	1036524240	1.576	7.046	0.00370547	2.24018e-09
Aspartyl aminopeptidase OS=Mus musculus OX=10090 GN=Dnpep PE=1 SV=2	Dnpep	5.90939e+06	2.99178e+06	428512	18276887	0.073	6.109		0.00273959
ATP-dependent 6-phosphofructokinase, platelet type OS=Mus musculus OX=10090 GN=Pfkp PE=1 SV=1	Pfkp	8.50043e+08	7.55895e+08	3078959679	4779783638	3.622	6.323	2.84616e-10	5.65006e-12
SRA stem-loop-interacting RNA-binding protein, mitochondrial OS=Mus musculus OX=10090 GN=Slirp PE=1 SV=2	Slirp		1.41398e+06	2894396	12607964	100	8.917		0.000129344
Arachidonate 8S-lipoxygenase OS=Mus musculus OX=10090 GN=Alox8 PE=1 SV=1	Alox8	1.47547e+08	13545042	117866040	134718176	0.799	9.946	1	2.93096e-05
Kinectin OS=Mus musculus OX=10090 GN=Ktn1 PE=1 SV=1	Ktn1	4.58929e+06	766261	7.6102e+06	4.9873e+06	1.658	6.509	1
28S ribosomal protein S35, mitochondrial OS=Mus musculus OX=10090 GN=Mrps35 PE=1 SV=2	Mrps35	25555278	8755498	85520040	70674260	3.346	8.072	8.48637e-05	6.00975e-07
60S ribosomal protein L32 OS=Mus musculus OX=10090 GN=Rpl32 PE=1 SV=2	Rpl32; Rpl32p	59308580	11745754	177549120	73202096	2.994	6.232	0.0328437	0.00128255
cAMP-dependent protein kinase catalytic subunit alpha OS=Mus musculus OX=10090 GN=Prkaca PE=1 SV=3	Prkaca	131680000	9.93496e+07	414470166	432000116	3.148	4.348	4.08563e-06	6.485e-08
Histone H1t OS=Mus musculus OX=10090 GN=Hist1h1t PE=1 SV=4	Hist1h1t	386219040	6.41709e+07	440228032	345845120	1.14	5.389	0.574177	7.72997e-07
ATP synthase subunit epsilon, mitochondrial OS=Mus musculus OX=10090 GN=Atp5f1e PE=1 SV=2	Atp5e		38739096	53345472	232885648	100	6.012		2.09374e-05
Serine-threonine kinase receptor-associated protein OS=Mus musculus OX=10090 GN=Strap PE=1 SV=2	Strap	446642204	9.33073e+07	291438622	546742236	0.653	5.86	0.268489	0.00557223
Pentatricopeptide repeat domain-containing protein 3, mitochondrial OS=Mus musculus OX=10090 GN=Ptcd3 PE=1 SV=2	Ptcd3		1.37538e+07	105172188	108851596	100	7.914		0.0140709
Dolichyl-diphosphooligosaccharide--protein glycosyltransferase subunit 1 OS=Mus musculus OX=10090 GN=Rpn1 PE=1 SV=1	Rpn1		4.99294e+06	22851878	25140292	100	5.035		0.0116857
CAP-Gly domain-containing linker protein 2 OS=Mus musculus OX=10090 GN=Clip2 PE=1 SV=2	Clip2	175611792	2.96645e+07	387363468	572067936	2.206	19.285	0.0641927	1.18579e-06
LanC-like protein 2 OS=Mus musculus OX=10090 GN=Lancl2 PE=1 SV=1	Lancl2	431865539	184051321	1030647460	1205872650	2.387	6.552	5.16627e-06	7.94339e-10
60S ribosomal protein L37a OS=Mus musculus OX=10090 GN=Rpl37a PE=1 SV=2	Rpl37a	1.442e+08	44306866	140425296	287265904	0.974	6.484	1	1.34296e-09
SEC14 domain and spectrin repeat-containing protein 1 OS=Mus musculus OX=10090 GN=Sestd1 PE=1 SV=1	Sestd1				35388928		100
Pre-mRNA-splicing factor 38B OS=Mus musculus OX=10090 GN=Prpf38b PE=1 SV=1	Prpf38b		7.48117e+06	2.77024e+07	8.52194e+07	100	11.391		1.54806e-05
Calmodulin-binding transcription activator 2 OS=Mus musculus OX=10090 GN=Camta2 PE=2 SV=1	Camta2	188874704	2.2741e+07	1.92957e+08	153850244	1.022	6.765	1	1.70091e-13
Serine/threonine-protein phosphatase PP1-beta catalytic subunit OS=Mus musculus OX=10090 GN=Ppp1cb PE=1 SV=3	Ppp1cb	1607735452	1.09618e+08	1634421628	775704348	1.017	7.076	1	2.49973e-07
BAG family molecular chaperone regulator 5 OS=Mus musculus OX=10090 GN=Bag5 PE=1 SV=1	Bag5	22901242	6.03061e+06	44335300	24607280	1.936	4.08	0.273033	0.00554739
Matrin-3 OS=Mus musculus OX=10090 GN=Matr3 PE=1 SV=1	Matr3	576395176	172418712	9.5572e+08	1166629284	1.658	6.766	0.00232683	4.39495e-10
Abl interactor 1 OS=Mus musculus OX=10090 GN=Abi1 PE=1 SV=3	Abi1	1426559616	194984062	1400136744	1827464592	0.981	9.372	1	3.3173e-11
60S ribosomal protein L18a OS=Mus musculus OX=10090 GN=Rpl18a PE=1 SV=1	Rpl18a	669553229	145352615	1169676096	964812944	1.747	6.638	0.000891097	7.43612e-09
Protein piccolo OS=Mus musculus OX=10090 GN=Pclo PE=1 SV=4	Pclo	15561346335	9.4509e+08	1.07833e+10	3639587962	0.693	3.851	0.000264181	1.21366e-09
Alanine--tRNA ligase, mitochondrial OS=Mus musculus OX=10090 GN=Aars2 PE=1 SV=1	Aars2	35048222	2.12193e+07	104136660	239890198	2.971	11.305		7.40694e-06
60S ribosomal protein L13 OS=Mus musculus OX=10090 GN=Rpl13 PE=1 SV=3	Rpl13	3.32404e+08	107506163	916400314	939527268	2.757	8.739	2.64794e-07	2.65848e-11
Heat shock protein 105 kDa OS=Mus musculus OX=10090 GN=Hsph1 PE=1 SV=2	Hsph1	431776912	212759987	576097564	970595452	1.334	4.562	0.137285	9.82641e-08
Regulatory-associated protein of mTOR OS=Mus musculus OX=10090 GN=Rptor PE=1 SV=1	Rptor	16657666	11472954	25259618	56551696	1.516	4.929		0.00882381
Rho GTPase-activating protein 31 OS=Mus musculus OX=10090 GN=Arhgap31 PE=1 SV=1	Arhgap31	43011364	4.68646e+06	63704132	26713170	1.481	5.7	0.34945	1.3797e-06
Rho GTPase-activating protein 33 OS=Mus musculus OX=10090 GN=Arhgap33 PE=1 SV=1	Arhgap33	43011364	4.68646e+06	63704132	26713170	1.481	5.7	0.34945	1.3797e-06
Rho GTPase-activating protein 30 OS=Mus musculus OX=10090 GN=Arhgap30 PE=1 SV=3	Arhgap30	43011364	4.68646e+06	63704132	26713170	1.481	5.7	0.34945	1.3797e-06
Vesicle-associated membrane protein 1 OS=Mus musculus OX=10090 GN=Vamp1 PE=1 SV=1	Vamp1	4.13094e+07	10676347	54368904	63678392	1.316	5.964	0.241577	6.79936e-07
CAP-Gly domain-containing linker protein 1 OS=Mus musculus OX=10090 GN=Clip1 PE=1 SV=1	Clip1			22348990	75703280	100	100
Calmodulin-binding transcription activator 1 OS=Mus musculus OX=10090 GN=Camta1 PE=2 SV=1	Camta1	2165133	445313	2.13943e+06	5675108	0.988	12.744
DnaJ homolog subfamily A member 1 OS=Mus musculus OX=10090 GN=Dnaja1 PE=1 SV=1	Dnaja1	330308682	1.66458e+08	598335416	867272140	1.811	5.21	2.39278e-07	1.28549e-11
40S ribosomal protein S28 OS=Mus musculus OX=10090 GN=Rps28 PE=1 SV=1	Rps28	37211316	18164346	98048800	120659128	2.635	6.643	0.000114018	1.82934e-07
Nucleophosmin OS=Mus musculus OX=10090 GN=Npm1 PE=1 SV=1	Npm1	713195986	166367863	922366224	863739090	1.293	5.192	0.0157416	1.37017e-09
Sarcoplasmic/endoplasmic reticulum calcium ATPase 3 OS=Mus musculus OX=10090 GN=Atp2a3 PE=1 SV=3	Atp2a3	785154526	895830562	2232594520	5276414779	2.844	5.89	1.67113e-08	2.99684e-11
Catenin delta-2 OS=Mus musculus OX=10090 GN=Ctnnd2 PE=1 SV=1	Ctnnd2	1.04728e+09	129187904	809981972	816546309	0.773	6.321	0.99375	1.31503e-07
Mitochondrial carrier homolog 1 OS=Mus musculus OX=10090 GN=Mtch1 PE=1 SV=1	Mtch1	31833878	3.59513e+06	39148348	22777990	1.23	6.336	1	8.62393e-05
Catenin alpha-2 OS=Mus musculus OX=10090 GN=Ctnna2 PE=1 SV=3	Ctnna2	4647216380	1.55825e+08	4.00314e+09	8.65213e+08	0.861	5.552	0.139817	2.8223e-11
2',3'-cyclic-nucleotide 3'-phosphodiesterase OS=Mus musculus OX=10090 GN=Cnp PE=1 SV=3	Cnp	2.53791e+10	1.69481e+10	7.13669e+10	1.06486e+11	2.812	6.283	1.5294e-10	1.61232e-12
A-kinase anchor protein 8-like OS=Mus musculus OX=10090 GN=Akap8l PE=1 SV=1	Akap8l	5.5985e+06	2.8139e+06	19624738	22816192	3.505	8.108	0.012915	0.000183389
Tumor suppressor candidate 3 OS=Mus musculus OX=10090 GN=Tusc3 PE=1 SV=1	Tusc3	84225504	23387662	56456160	127636972	0.67	5.457		6.56929e-05
Partitioning defective 6 homolog alpha OS=Mus musculus OX=10090 GN=Pard6a PE=1 SV=2	Pard6a			2.66374e+07	30372618	100	100
Liprin-alpha-2 OS=Mus musculus OX=10090 GN=Ppfia2 PE=1 SV=2	Ppfia2	9.1182e+08	2.28847e+08	955515856	1018187864	1.048	4.449	1	0.00011291
Mitochondrial carrier homolog 2 OS=Mus musculus OX=10090 GN=Mtch2 PE=1 SV=1	Mtch2	59008891	24426517	87412408	111610996	1.481	4.569	0.383221	5.19731e-06
Isocitrate dehydrogenase [NADP], mitochondrial OS=Mus musculus OX=10090 GN=Idh2 PE=1 SV=3	Idh2		6101674	1.46365e+07	31661794	100	5.189		0.000354383
Peripheral plasma membrane protein CASK OS=Mus musculus OX=10090 GN=Cask PE=1 SV=2	Cask	827509118	1.71818e+08	1142533440	1000831507	1.381	5.825	0.0393879	3.95553e-09
Endoplasmic reticulum chaperone BiP OS=Mus musculus OX=10090 GN=Hspa5 PE=1 SV=3	Hspa5	216295768	2.71669e+08	973837522	1294701425	4.502	4.766	1.12406e-08	2.79919e-09
Inositol polyphosphate-4-phosphatase type I A OS=Mus musculus OX=10090 GN=Inpp4a PE=1 SV=1	Inpp4a	42785106	9.48668e+06	192042912	107266060	4.489	11.307	0.0485043	0.00213089
E3 ubiquitin-protein ligase TRIM9 OS=Mus musculus OX=10090 GN=Trim9 PE=1 SV=2	Trim9	535551954	180346402	930243126	1086976820	1.737	6.027	2.47816e-05	1.18346e-10
Asparagine--tRNA ligase, cytoplasmic OS=Mus musculus OX=10090 GN=NARS1 PE=1 SV=2	Nars	110029117	90473884	431374834	964676083	3.921	10.662	1.44917e-05	3.20561e-08
[F-actin]-monooxygenase MICAL3 OS=Mus musculus OX=10090 GN=Mical3 PE=1 SV=2	Mical3	50330131	5.10394e+06	83734208	60740406	1.664	11.901	0.510806	2.16306e-05
Heterogeneous nuclear ribonucleoprotein D-like OS=Mus musculus OX=10090 GN=Hnrnpdl PE=1 SV=1	Hnrnpdl; Hnrnpdl1; Hnrpdl	102782640	27020246	198632528	134560064	1.933	4.98	0.000617712	1.23206e-07
mRNA export factor OS=Mus musculus OX=10090 GN=Rae1 PE=1 SV=1	Rae1		11791002	2.8502e+06	77830360	100	6.601		0.000541928
Meiotic recombination protein SPO11 OS=Mus musculus OX=10090 GN=Spo11 PE=1 SV=2	Spo11	93118304	22238482	59044692	70678096	0.634	3.178	0.280433	0.000169088
1-phosphatidylinositol 4,5-bisphosphate phosphodiesterase eta-2 OS=Mus musculus OX=10090 GN=Plch2 PE=1 SV=2	Plch2	93118304	22238482	59044692	70678096	0.634	3.178	0.280433	0.000169088
Mitogen-activated protein kinase 4 OS=Mus musculus OX=10090 GN=Mapk4 PE=1 SV=1	Mapk4	61788974	56519885	202172900	293399220	3.272	5.191	0.000128301	8.8069e-06
Mitogen-activated protein kinase 6 OS=Mus musculus OX=10090 GN=Mapk6 PE=1 SV=3	Mapk6	61788974	56519885	202172900	293399220	3.272	5.191	0.000128301	8.8069e-06
Dynactin subunit 3 OS=Mus musculus OX=10090 GN=Dctn3 PE=1 SV=2	Dctn3	33223142	7.2959e+06	66525552	57949920	2.002	7.943	0.0585435	1.24302e-05
60S ribosomal protein L14 OS=Mus musculus OX=10090 GN=Rpl14 PE=1 SV=3	Rpl14	3.5478e+08	9.24311e+07	820006478	613296064	2.311	6.635	9.79876e-08	1.93928e-11
Huntingtin-interacting protein 1-related protein OS=Mus musculus OX=10090 GN=Hip1r PE=1 SV=2	Hip1r	202165568	6.93474e+06	104366250	3.34218e+07	0.516	4.819	0.192748	0.0375204
Rho GTPase-activating protein 23 OS=Mus musculus OX=10090 GN=Arhgap23 PE=1 SV=2	Arhgap23	37634587		17448719	22504194	0.464	100	0.00885975
Acylglycerol kinase, mitochondrial OS=Mus musculus OX=10090 GN=Agk PE=1 SV=1	Agk	33695536	13717383	44207552	87081112	1.312	6.348	0.823012	6.91362e-05
Probable proline--tRNA ligase, mitochondrial OS=Mus musculus OX=10090 GN=Pars2 PE=1 SV=2	Pars2	55420324	7.41848e+07	1251043208	2107340740	22.574	28.407	9.15039e-05	0.000116926
60S ribosomal protein L34 OS=Mus musculus OX=10090 GN=Rpl34 PE=1 SV=2	Rpl34-ps1; Rpl34; Gm4705	262732013	91143620	561075168	409547904	2.136	4.493	0.000128182	9.63524e-08
MAP6 domain-containing protein 1 OS=Mus musculus OX=10090 GN=Map6d1 PE=1 SV=1	Map6d1	385547092	95824588	594330068	846046176	1.542	8.829	0.0290696	7.24091e-09
Heat shock 70 kDa protein 12B OS=Mus musculus OX=10090 GN=Hspa12b PE=1 SV=1	Hspa12b	1.43636e+08	55708428	364870894	287829432	2.54	5.167	0.000129931	1.04325e-07
Ubiquitin-associated and SH3 domain-containing protein B OS=Mus musculus OX=10090 GN=Ubash3b PE=1 SV=1	Ubash3b	1.50983e+08	2.93556e+07	230402028	1.3274e+08	1.526	4.522	0.00647652	1.91536e-08
Serine/threonine-protein phosphatase 2A 65 kDa regulatory subunit A beta isoform OS=Mus musculus OX=10090 GN=Ppp2r1b PE=1 SV=2	Ppp2r1b	303124262	317829510	804595630	1506078712	2.654	4.739	3.51295e-07	1.58625e-09
DnaJ homolog subfamily B member 7 OS=Mus musculus OX=10090 GN=Dnajb7 PE=2 SV=2	Dnajb7	44990924	3.42886e+07	130962930	201210214	2.911	5.868		0.0382244
C-Jun-amino-terminal kinase-interacting protein 3 OS=Mus musculus OX=10090 GN=Mapk8ip3 PE=1 SV=1	Mapk8ip3	23079916	12059713	79244816	36986660	3.433	3.067	0.00639364	0.023161
60S ribosomal protein L13a OS=Mus musculus OX=10090 GN=Rpl13a PE=1 SV=4	Rpl13a	957688832	184989395	1525075163	1516133664	1.592	8.196	7.58838e-05	1.39671e-11
GATOR complex protein MIOS OS=Mus musculus OX=10090 GN=Mios PE=1 SV=2	Mios	29593738	49860744	232165084	339530584	7.845	6.81	5.48535e-06	6.41104e-06
Dynactin subunit 2 OS=Mus musculus OX=10090 GN=Dctn2 PE=1 SV=3	Dctn2	971982680	216982509	1312868836	1146367151	1.351	5.283	0.114734	1.2054e-08
Alkylated DNA repair protein alkB homolog 8 OS=Mus musculus OX=10090 GN=Alkbh8 PE=1 SV=1	Alkbh8	139595792	60212880	295907072	434503590	2.12	7.216	0.000739643	1.14069e-07
Microtubule-associated proteins 1A/1B light chain 3A OS=Mus musculus OX=10090 GN=Map1lc3a PE=1 SV=1	Map1lc3a	296920118	39598004	404019624	223977004	1.361	5.656	0.519714	2.3694e-07
Translocon-associated protein subunit alpha OS=Mus musculus OX=10090 GN=Ssr1 PE=1 SV=1	Ssr1		13888609	1.42492e+07	53952620	100	3.885		0.000599641
Disks large-associated protein 4 OS=Mus musculus OX=10090 GN=Dlgap4 PE=1 SV=1	Dlgap4	9.95907e+08	1.17336e+08	1.05728e+09	4.92125e+08	1.062	4.194	1	3.32988e-06
E3 ubiquitin-protein ligase UBR5 OS=Mus musculus OX=10090 GN=Ubr5 PE=1 SV=2	Ubr5	35639688	2.54421e+06	35132472	12196029	0.986	4.794		0.0184718
Neurogranin OS=Mus musculus OX=10090 GN=Nrgn PE=1 SV=1	Nrgn	59555200	27315884		82219380	0.01	3.01		9.15707e-05
Alpha-1-syntrophin OS=Mus musculus OX=10090 GN=Snta1 PE=1 SV=1	Snta1	5.28992e+06	1.87659e+06		16540969	0.01	8.814
ATP-dependent RNA helicase A OS=Mus musculus OX=10090 GN=Dhx9 PE=1 SV=2	Dhx9	224508021	80608072	2.7867e+08	322352756	1.241	3.999	0.332043	2.81121e-08
TSC22 domain family protein 3 OS=Mus musculus OX=10090 GN=Tsc22d3 PE=1 SV=2	Tsc22d3	177013904	27896002	155980676	203478080	0.881	7.294	1	1.44144e-07
TSC22 domain family protein 1 OS=Mus musculus OX=10090 GN=Tsc22d1 PE=1 SV=2	Tsc22d1	177013904	27896002	155980676	203478080	0.881	7.294	1	1.44144e-07
Heterogeneous nuclear ribonucleoproteins A2/B1 OS=Mus musculus OX=10090 GN=Hnrnpa2b1 PE=1 SV=2	Hnrnpa2b1	1.28596e+09	4.49951e+08	2.62735e+09	2.18063e+09	2.043	4.846	1.83394e-06	2.39712e-10
Adenosylhomocysteinase OS=Mus musculus OX=10090 GN=Ahcy PE=1 SV=3	Ahcy; Gm4737	1.05597e+07	4.54005e+06	54358680	68032064	5.148	14.985	0.00219979	6.12321e-06
Kelch repeat and BTB domain-containing protein 11 OS=Mus musculus OX=10090 GN=Kbtbd11 PE=1 SV=3	Kbtbd11	7.0484e+07	3.27427e+07	128700252	225483456	1.826	6.887	0.0244359	6.81645e-07
Protein lin-7 homolog B OS=Mus musculus OX=10090 GN=Lin7b PE=1 SV=2	Lin7b	48730544	9727388	55044672	31272332	1.13	3.215	1	0.000590279
Serine/threonine-protein phosphatase PGAM5, mitochondrial OS=Mus musculus OX=10090 GN=Pgam5 PE=1 SV=1	Pgam5	1429983572	1.17061e+08	995097089	746906242	0.696	6.38	0.213072	6.52842e-09
Telomeric repeat-binding factor 2 OS=Mus musculus OX=10090 GN=Terf2 PE=1 SV=3	Terf2	4.6046e+06	3.53471e+06	1.62903e+06	20695519	0.354	5.855	0.0251608	8.79597e-05
Copine-9 OS=Mus musculus OX=10090 GN=Cpne9 PE=1 SV=1	Cpne9	52533889	3.08484e+07	166492704	171268532	3.169	5.552	1.19464e-06	1.79947e-08
Copine-6 OS=Mus musculus OX=10090 GN=Cpne6 PE=1 SV=1	Cpne6	52533889	3.08484e+07	166492704	171268532	3.169	5.552	1.19464e-06	1.79947e-08
Copine-8 OS=Mus musculus OX=10090 GN=Cpne8 PE=2 SV=3	Cpne8	52533889	3.08484e+07	166492704	171268532	3.169	5.552	1.19464e-06	1.79947e-08
Copine-4 OS=Mus musculus OX=10090 GN=Cpne4 PE=1 SV=1	Cpne4	52533889	3.08484e+07	166492704	171268532	3.169	5.552	1.19464e-06	1.79947e-08
Copine-2 OS=Mus musculus OX=10090 GN=Cpne2 PE=1 SV=1	Cpne2	52533889	3.08484e+07	166492704	171268532	3.169	5.552	1.19464e-06	1.79947e-08
Copine-7 OS=Mus musculus OX=10090 GN=Cpne7 PE=1 SV=1	Cpne7	52533889	3.08484e+07	166492704	171268532	3.169	5.552	1.19464e-06	1.79947e-08
Copine-5 OS=Mus musculus OX=10090 GN=Cpne5 PE=1 SV=1	Cpne5	52533889	3.08484e+07	166492704	171268532	3.169	5.552	1.19464e-06	1.79947e-08
Copine-3 OS=Mus musculus OX=10090 GN=Cpne3 PE=1 SV=2	Cpne3	52533889	3.08484e+07	166492704	171268532	3.169	5.552	1.19464e-06	1.79947e-08
Leucine zipper protein 1 OS=Mus musculus OX=10090 GN=Luzp1 PE=1 SV=2	Luzp1	122585592	26833987	221815024	128579503	1.809	4.792	0.00288065	2.34696e-07
Adenylyltransferase and sulfurtransferase MOCS3 OS=Mus musculus OX=10090 GN=Mocs3 PE=1 SV=1	Mocs3	17251026	12158999	22037818	25808166	1.277	2.123	1	0.54464
Myosin light chain kinase 2, skeletal/cardiac muscle OS=Mus musculus OX=10090 GN=Mylk2 PE=1 SV=2	Mylk2	17297332	11190624	39036980	48333140	2.257	4.319	0.011915	5.35284e-05
Myosin light chain kinase family member 4 OS=Mus musculus OX=10090 GN=Mylk4 PE=1 SV=2	Mylk4	17297332	11190624	39036980	48333140	2.257	4.319	0.011915	5.35284e-05
Mitogen-activated protein kinase 11 OS=Mus musculus OX=10090 GN=Mapk11 PE=1 SV=2	Mapk11	17297332	11190624	39036980	48333140	2.257	4.319	0.011915	5.35284e-05
Mitogen-activated protein kinase 14 OS=Mus musculus OX=10090 GN=Mapk14 PE=1 SV=3	Mapk14	17297332	11190624	39036980	48333140	2.257	4.319	0.011915	5.35284e-05
Myosin light chain kinase 3 OS=Mus musculus OX=10090 GN=Mylk3 PE=1 SV=1	Mylk3	17297332	11190624	39036980	48333140	2.257	4.319	0.011915	5.35284e-05
Myosin light chain kinase, smooth muscle OS=Mus musculus OX=10090 GN=Mylk PE=1 SV=3	Mylk	17297332	11190624	39036980	48333140	2.257	4.319	0.011915	5.35284e-05
Mitogen-activated protein kinase 12 OS=Mus musculus OX=10090 GN=Mapk12 PE=1 SV=1	Mapk12	17297332	11190624	39036980	48333140	2.257	4.319	0.011915	5.35284e-05
Mitogen-activated protein kinase 13 OS=Mus musculus OX=10090 GN=Mapk13 PE=1 SV=2	Mapk13	17297332	11190624	39036980	48333140	2.257	4.319	0.011915	5.35284e-05
Protein phosphatase methylesterase 1 OS=Mus musculus OX=10090 GN=Ppme1 PE=1 SV=5	Ppme1	6.3793e+06	11539832	38504172	51827660	6.036	4.491	0.00211617	0.000840411
Prickle-like protein 2 OS=Mus musculus OX=10090 GN=Prickle2 PE=1 SV=3	Prickle2	53730940	8.43719e+06	56559124	49032824	1.053	5.812	1	0.0383231
Glycogen [starch] synthase, muscle OS=Mus musculus OX=10090 GN=Gys1 PE=1 SV=2	Gys1	9005976	5263930	50171500	3.95298e+07	5.571	7.51
Hydroxyacylglutathione hydrolase-like protein OS=Mus musculus OX=10090 GN=Haghl PE=1 SV=1	Haghl	2.78673e+07	10901732	80134024	53067124	2.876	4.868	0.00213823	1.07342e-05
Replication protein A 14 kDa subunit OS=Mus musculus OX=10090 GN=Rpa3 PE=1 SV=1	Rpa3	592558353	8.2236e+08	175566278	59751158	0.296	0.073	0.110702	0.000868601
1-phosphatidylinositol 4,5-bisphosphate phosphodiesterase delta-3 OS=Mus musculus OX=10090 GN=Plcd3 PE=1 SV=2	Plcd3		2.17604e+06	22796888	25925702	100	11.914
DNA-directed RNA polymerases I and III subunit RPAC1 OS=Mus musculus OX=10090 GN=Polr1c PE=1 SV=3	Polr1c	114582888	1.01253e+08	337937520	339086808	2.949	3.349	2.16818e-05	8.46413e-07
Synaptotagmin-2 OS=Mus musculus OX=10090 GN=Syt2 PE=1 SV=1	Syt2	485252392	2.21913e+08	1142616178	980396060	2.355	4.418	0.00352196	1.16346e-05
Cholesterol 24-hydroxylase OS=Mus musculus OX=10090 GN=Cyp46a1 PE=1 SV=1	Cyp46a1	4.98803e+06	3.19686e+06	19229322	20859890	3.855	6.525	0.000764919	6.28895e-05
IgE-binding protein OS=Mus musculus OX=10090 GN=Iap PE=2 SV=1		35012952	13166717	52781648	45037840	1.507	3.421
Ankyrin-3 OS=Mus musculus OX=10090 GN=Ank3 PE=1 SV=1	Ank3	1982599964	2.47941e+08	1.84297e+09	1.41538e+09	0.93	5.709	0.884015	2.37118e-09
WD repeat-containing protein 48 OS=Mus musculus OX=10090 GN=Wdr48 PE=1 SV=1	Wdr48	11722562	22556356	81340060	56646752	6.939	2.511	2.38876e-07	2.68343e-05
Heat shock 70 kDa protein 12A OS=Mus musculus OX=10090 GN=Hspa12a PE=1 SV=1	Hspa12a	1.03024e+09	752637406	3.06592e+09	3.75679e+09	2.976	4.992	1.33223e-06	1.13571e-08
F-box/LRR-repeat protein 16 OS=Mus musculus OX=10090 GN=Fbxl16 PE=1 SV=1	Fbxl16	1.10735e+07	6316655	26230984	25725336	2.369	4.073	0.190872	0.00207058
Tail-anchored protein insertion receptor WRB OS=Mus musculus OX=10090 GN=Wrb PE=1 SV=1	Wrb	2.48424e+06		7.0099e+06	6.94878e+06	2.822	100	0.0209623
MAGUK p55 subfamily member 6 OS=Mus musculus OX=10090 GN=Mpp6 PE=1 SV=1	Mpp6		14828651	31052914	70898568	100	4.781		9.57119e-05
Elongation factor 1-gamma OS=Mus musculus OX=10090 GN=Eef1g PE=1 SV=3	Eef1g	4.04452e+07	3.53699e+07	142561328	165563228	3.525	4.681	0.0269468	0.0189153
BRISC complex subunit Abraxas 2 OS=Mus musculus OX=10090 GN=Abraxas2 PE=1 SV=1	Fam175b; Abraxas2	995664	597562		3920800	0.01	6.561
60S acidic ribosomal protein P1 OS=Mus musculus OX=10090 GN=Rplp1 PE=1 SV=1	Rplp1	415355360	96797506	407737440	488571778	0.982	5.047	1	6.96855e-11
Intersectin-1 OS=Mus musculus OX=10090 GN=Itsn1 PE=1 SV=2	Itsn1	7.6083e+07	3.17487e+07	129134794	74539875	1.697	2.348	0.051356	9.21815e-05
Non-POU domain-containing octamer-binding protein OS=Mus musculus OX=10090 GN=Nono PE=1 SV=3	Nono	2.15936e+07	16499224	28528216	98336200	1.321	5.96		4.10228e-05
Uncharacterized protein C8orf58 homolog OS=Mus musculus OX=10090 PE=2 SV=2	9930012K11Rik	2.05209e+07	13891343	119784640	157350736	5.837	11.327
Neuronal pentraxin receptor OS=Mus musculus OX=10090 GN=Nptxr PE=1 SV=1	Nptxr	130418608	117502936		572130304	0.01	4.869		2.31583e-06
14-3-3 protein gamma OS=Mus musculus OX=10090 GN=Ywhag PE=1 SV=2	Ywhag	2187666907	1021479138	3767451621	4.77727e+09	1.722	4.677	1.27407e-05	1.02573e-10
IQ motif and SEC7 domain-containing protein 1 OS=Mus musculus OX=10090 GN=Iqsec1 PE=1 SV=2	Iqsec1	7.14505e+09	8.89733e+08	6.17508e+09	3634482281	0.864	4.085	0.185951	1.53133e-10
Immunoglobulin-like domain-containing receptor 2 OS=Mus musculus OX=10090 GN=Ildr2 PE=1 SV=2	Ildr2	164595896	17115426	161649808	6.72403e+07	0.982	3.929	1	2.54484e-06
14-3-3 protein theta OS=Mus musculus OX=10090 GN=Ywhaq PE=1 SV=1	Ywhaq; LOC102634437; Gm11226; Ywhaq-ps3; Cdk5rap2	6.25652e+09	3.11983e+09	9255807879	13121097365	1.479	4.206	7.08303e-07	2.50607e-12
NADH dehydrogenase [ubiquinone] 1 alpha subcomplex subunit 10, mitochondrial OS=Mus musculus OX=10090 GN=Ndufa10 PE=1 SV=1	Ndufa10	29644908	28191899	72411933	88779626	2.443	3.149	3.69195e-05	5.66039e-06
Leucine-rich repeat LGI family member 2 OS=Mus musculus OX=10090 GN=Lgi2 PE=2 SV=1	Lgi2	36808274	4.99276e+07	132595861	209316644	3.602	4.192	0.000899391	0.00167151
28S ribosomal protein S18b, mitochondrial OS=Mus musculus OX=10090 GN=Mrps18b PE=1 SV=1	Mrps18b	7289402	8.94514e+06	3.63265e+07	69200886	4.983	7.736		0.0159558
Microtubule-associated protein 2 OS=Mus musculus OX=10090 GN=Map2 PE=1 SV=2	Map2; Mtap2	4058501438	1.04849e+09	4860544436	4.38235e+09	1.198	4.18	0.0215136	4.72136e-11
Mitochondrial Rho GTPase 1 OS=Mus musculus OX=10090 GN=Rhot1 PE=1 SV=1	Rhot1	8248847	4.41618e+07	73679632	230952860	8.932	5.23	2.37409e-07	1.23856e-06
Janus kinase and microtubule-interacting protein 3 OS=Mus musculus OX=10090 GN=Jakmip3 PE=1 SV=2	Jakmip3	385998272	55951240	471759764	237054270	1.222	4.237	0.223832	1.81306e-08
Ras and Rab interactor 1 OS=Mus musculus OX=10090 GN=Rin1 PE=1 SV=1	Rin1	1.36475e+06	1.5002e+06		7442883	0.01	4.961
Cyclin-dependent kinase 6 OS=Mus musculus OX=10090 GN=Cdk6 PE=1 SV=2	Cdk6	113652720	54574336	306297440	267322480	2.695	4.898	8.09541e-06	3.52484e-08
Cyclin-dependent kinase 18 OS=Mus musculus OX=10090 GN=Cdk18 PE=1 SV=1	Cdk18	113652720	54574336	306297440	267322480	2.695	4.898	8.09541e-06	3.52484e-08
Cyclin-dependent kinase 16 OS=Mus musculus OX=10090 GN=Cdk16 PE=1 SV=1	Cdk16	113652720	54574336	306297440	267322480	2.695	4.898	8.09541e-06	3.52484e-08
Cyclin-dependent kinase 4 OS=Mus musculus OX=10090 GN=Cdk4 PE=1 SV=1	Cdk4	113652720	54574336	306297440	267322480	2.695	4.898	8.09541e-06	3.52484e-08
Cyclin-dependent kinase 14 OS=Mus musculus OX=10090 GN=Cdk14 PE=1 SV=2	Cdk14	113652720	54574336	306297440	267322480	2.695	4.898	8.09541e-06	3.52484e-08
Cyclin-dependent kinase 3 OS=Mus musculus OX=10090 GN=Cdk3 PE=1 SV=2	Cdk3-ps	113652720	54574336	306297440	267322480	2.695	4.898	8.09541e-06	3.52484e-08
Cyclin-dependent kinase 9 OS=Mus musculus OX=10090 GN=Cdk9 PE=1 SV=1	Cdk9	113652720	54574336	306297440	267322480	2.695	4.898	8.09541e-06	3.52484e-08
Cyclin-dependent kinase 12 OS=Mus musculus OX=10090 GN=Cdk12 PE=1 SV=2	Cdk12	113652720	54574336	306297440	267322480	2.695	4.898	8.09541e-06	3.52484e-08
Cyclin-dependent kinase 1 OS=Mus musculus OX=10090 GN=Cdk1 PE=1 SV=3	Cdk1	113652720	54574336	306297440	267322480	2.695	4.898	8.09541e-06	3.52484e-08
Cyclin-dependent kinase 15 OS=Mus musculus OX=10090 GN=Cdk15 PE=2 SV=2	Cdk15	113652720	54574336	306297440	267322480	2.695	4.898	8.09541e-06	3.52484e-08
Cyclin-dependent kinase 17 OS=Mus musculus OX=10090 GN=Cdk17 PE=1 SV=2	Cdk17	113652720	54574336	306297440	267322480	2.695	4.898	8.09541e-06	3.52484e-08
Cyclin-dependent kinase 2 OS=Mus musculus OX=10090 GN=Cdk2 PE=1 SV=2	Cdk2	113652720	54574336	306297440	267322480	2.695	4.898	8.09541e-06	3.52484e-08
Kinesin-like protein KIF1C OS=Mus musculus OX=10090 GN=Kif1c PE=1 SV=2	Kif1c	1.26691e+07	58531767	97063048	211802348	7.661	3.619	2.76887e-06	1.50824e-05
Protein bassoon OS=Mus musculus OX=10090 GN=Bsn PE=1 SV=4	Bsn	36737583185	3.07867e+09	3.41356e+10	11901160380	0.929	3.866	0.573485	4.08756e-11
Protein LSM12 homolog OS=Mus musculus OX=10090 GN=Lsm12 PE=1 SV=1	Lsm12	3.82097e+06	61234338	133184028	355175632	34.856	5.8	0.00103933	0.045038
RNA-binding protein 14 OS=Mus musculus OX=10090 GN=Rbm14 PE=1 SV=1	Rbm14	389544684	203888843	601425952	953024542	1.544	4.674	0.00412881	7.89039e-08
Inositol 1,4,5-trisphosphate receptor type 1 OS=Mus musculus OX=10090 GN=Itpr1 PE=1 SV=2	Itpr1	1.84557e+08	2.07321e+08	1.00721e+09	1072886770	5.457	5.175	1.26842e-09	5.45087e-10
Regulator of G-protein signaling 6 OS=Mus musculus OX=10090 GN=Rgs6 PE=1 SV=2	Rgs6	111291034	78337558	282444015	408349124	2.538	5.213	2.92134e-06	1.15623e-08
Heterogeneous nuclear ribonucleoproteins C1/C2 OS=Mus musculus OX=10090 GN=Hnrnpc PE=1 SV=1	Hnrnpc	594999028	58130265	815331280	227700304	1.37	3.917	0.068602	4.10956e-08
60S acidic ribosomal protein P0 OS=Mus musculus OX=10090 GN=Rplp0 PE=1 SV=3	Rplp0	1986535608	516222189	3089780624	2.23497e+09	1.555	4.329	0.000359922	1.04878e-09
Lysophosphatidylserine lipase ABHD12 OS=Mus musculus OX=10090 GN=Abhd12 PE=1 SV=2	Abhd12	25966343	2.89361e+07	93935206	145594778	3.618	5.032	0.000247578	9.88941e-06
Acyl carrier protein, mitochondrial OS=Mus musculus OX=10090 GN=Ndufab1 PE=1 SV=1	Ndufab1	33524430	28242501	113699242	198897084	3.392	7.042	0.000178951	1.39698e-06
DDB1- and CUL4-associated factor 7 OS=Mus musculus OX=10090 GN=Dcaf7 PE=1 SV=1	Dcaf7		19185237		72547648		3.781		0.0355238
DNA damage-binding protein 1 OS=Mus musculus OX=10090 GN=Ddb1 PE=1 SV=2	Ddb1	6778180	3666340	17830652	21354888	2.631	5.825		5.28045e-05
Zinc finger protein 787 OS=Mus musculus OX=10090 GN=Znf787 PE=2 SV=3	Zfp787		1.82097e+07	192552992	287754232	100	15.802		2.37118e-09
Sarcoplasmic/endoplasmic reticulum calcium ATPase 2 OS=Mus musculus OX=10090 GN=Atp2a2 PE=1 SV=2	Atp2a2	1102009617	1305672668	3055800802	5989288004	2.773	4.587	5.36393e-09	3.05438e-11
14-3-3 protein eta OS=Mus musculus OX=10090 GN=Ywhah PE=1 SV=2	Ywhah	1.80471e+09	7.53451e+08	2.97145e+09	3431251076	1.646	4.554	0.00438388	1.1651e-08
14-3-3 protein epsilon OS=Mus musculus OX=10090 GN=Ywhae PE=1 SV=1	Ywhae	2639993815	1.1052e+09	4111146786	4676550552	1.557	4.231	0.00141617	3.3888e-09
D-beta-hydroxybutyrate dehydrogenase, mitochondrial OS=Mus musculus OX=10090 GN=Bdh1 PE=1 SV=2	Bdh1	2.33149e+08	2.89832e+08	928644564	1110346927	3.983	3.831	2.81112e-09	7.47436e-10
Poly(rC)-binding protein 3 OS=Mus musculus OX=10090 GN=Pcbp3 PE=1 SV=3	Pcbp3	62488296	36904028	169000160	152581648	2.705	4.135	1.43585e-06	2.15928e-08
Advillin OS=Mus musculus OX=10090 GN=Avil PE=1 SV=2	Avil	150409252	14166280	57382074	50238716	0.382	3.546	0.146117	0.040974
14-3-3 protein sigma OS=Mus musculus OX=10090 GN=Sfn PE=1 SV=2	Sfn	4.44053e+09	2.14228e+09	5.99303e+09	8079072509	1.35	3.771	9.03783e-05	2.9834e-11
Potassium voltage-gated channel subfamily A member 10 OS=Mus musculus OX=10090 GN=Kcna10 PE=2 SV=1	Kcna10	14232901	14241594	40427216	54223868	2.84	3.807	0.00310364	0.00230886
Heterogeneous nuclear ribonucleoprotein A0 OS=Mus musculus OX=10090 GN=Hnrnpa0 PE=1 SV=1	Hnrnpa0	119243220	59731428	2.70453e+08	284656752	2.268	4.766	0.000159214	2.08555e-07
60S ribosomal protein L36 OS=Mus musculus OX=10090 GN=Rpl36 PE=1 SV=2	Rpl36	1.80974e+07	5.89409e+06	34064024	23491756	1.882	3.986	0.266424	0.00423785
Gamma-aminobutyric acid receptor subunit alpha-4 OS=Mus musculus OX=10090 GN=Gabra4 PE=2 SV=1	Gabra4	130861720	2.20206e+08	677465034	1487878360	5.177	6.757	4.9648e-07	3.80855e-08
NADH dehydrogenase [ubiquinone] iron-sulfur protein 3, mitochondrial OS=Mus musculus OX=10090 GN=Ndufs3 PE=1 SV=2	Ndufs3	100204646	36865093	220194500	2.01174e+08	2.197	5.457	0.0156332	2.55111e-06
Protein FAM171A2 OS=Mus musculus OX=10090 GN=Fam171a2 PE=1 SV=1	Fam171a2	109309600	15770771	150719760	74052616	1.379	4.696	0.538631	8.88535e-07
Transforming protein RhoA OS=Mus musculus OX=10090 GN=Rhoa PE=1 SV=1	Rhoa	1.41318e+08	9.39525e+07	1.85907e+08	3.03832e+08	1.316	3.234	0.117018	1.01013e-06
Elongation factor 2 OS=Mus musculus OX=10090 GN=Eef2 PE=1 SV=2	Eef2	36902980	1.73417e+07	110629210	66454760	2.998	3.832	0.0147388	0.00185708
T-complex protein 1 subunit delta OS=Mus musculus OX=10090 GN=Cct4 PE=1 SV=3	Cct4	351257080	1.88642e+07	849011634	81436772	2.417	4.317	0.000709298	9.86264e-06
Rho-related GTP-binding protein RhoC OS=Mus musculus OX=10090 GN=Rhoc PE=1 SV=2	Rhoc	126582605	76547529	185528208	264399910	1.466	3.454	0.0693982	3.14708e-06
cAMP-dependent protein kinase type II-alpha regulatory subunit OS=Mus musculus OX=10090 GN=Prkar2a PE=1 SV=2	Prkar2a	176104736	114309874	348083372	446696800	1.977	3.908	7.24545e-06	4.16488e-09
Epidermal growth factor receptor substrate 15-like 1 OS=Mus musculus OX=10090 GN=Eps15l1 PE=1 SV=3	Eps15l1	250620096	82457178	322102764	301081074	1.285	3.651	0.294853	4.50945e-08
Putative monooxygenase p33MONOX OS=Mus musculus OX=10090 GN=P33monox PE=1 SV=1	4833439L19Rik	4.08317e+06	1.05168e+06		5.0164e+06	0.01	4.77		0.000148171
Elongation factor 1-alpha 1 OS=Mus musculus OX=10090 GN=Eef1a1 PE=1 SV=3	Eef1a1; LOC101056619	2889059384	1.32267e+09	4487669320	4994285188	1.553	3.776	2.86589e-05	8.51144e-11
Protein ELFN1 OS=Mus musculus OX=10090 GN=Elfn1 PE=2 SV=1	Elfn1	203569189	32533066	139788768	142086894	0.687	4.367	0.109086	4.53424e-07
ATP synthase subunit gamma, mitochondrial OS=Mus musculus OX=10090 GN=Atp5f1c PE=1 SV=1	Atp5c1	6.20678e+09	4.02989e+09	10818913866	17048923670	1.743	4.231	5.72389e-06	2.83303e-10
ATP synthase subunit f, mitochondrial OS=Mus musculus OX=10090 GN=Atp5mf PE=1 SV=3	Atp5j2	29837910	36640544	137867580	180998896	4.621	4.94	2.55336e-05	1.38406e-05
Disheveled-associated activator of morphogenesis 1 OS=Mus musculus OX=10090 GN=Daam1 PE=1 SV=4	Daam1	2.29734e+06	2443149	1.59818e+06	12309498	0.696	5.038		0.00514356
Microtubule-actin cross-linking factor 1 OS=Mus musculus OX=10090 GN=Macf1 PE=1 SV=2	Macf1	3147974342	2.74778e+08	2885882569	1064290881	0.917	3.873	1	1.23129e-06
60S ribosomal protein L28 OS=Mus musculus OX=10090 GN=Rpl28 PE=1 SV=2	Rpl28	149085265	8.1631e+07	501373860	3.6198e+08	3.363	4.434	0.164754	0.000842172
ATP-binding cassette sub-family E member 1 OS=Mus musculus OX=10090 GN=Abce1 PE=1 SV=1	Abce1		4.11163e+06	12277151	13780079	100	3.351		6.38013e-05
Leucine-rich repeat transmembrane neuronal protein 1 OS=Mus musculus OX=10090 GN=Lrrtm1 PE=2 SV=1	Lrrtm1	14359228		29686420	18849614	2.067	100	0.00386633
Sodium- and chloride-dependent GABA transporter 1 OS=Mus musculus OX=10090 GN=Slc6a1 PE=1 SV=2	Slc6a1	299929725	58204177	342926476	172120032	1.143	2.957	0.998689	1.09621e-05
OCIA domain-containing protein 2 OS=Mus musculus OX=10090 GN=Ociad2 PE=1 SV=1	Ociad2	5.85395e+06	5915501	16130290	19120824	2.755	3.232	0.00087516	3.01587e-05
DnaJ homolog subfamily B member 6 OS=Mus musculus OX=10090 GN=Dnajb6 PE=1 SV=4	Dnajb6	301153064	1.46507e+08	633197834	861364952	2.103	5.879	4.34741e-05	5.34264e-09
Phytanoyl-CoA hydroxylase-interacting protein OS=Mus musculus OX=10090 GN=Phyhip PE=1 SV=1	Phyhip	230786537	151825388	305275280	606548920	1.323	3.995	0.0117732	1.01245e-09
Microtubule-associated protein RP/EB family member 3 OS=Mus musculus OX=10090 GN=Mapre3 PE=1 SV=1	Mapre3	699920272	156702728	825112240	753814114	1.179	4.81	0.732659	2.43487e-06
Microtubule-associated proteins 1A/1B light chain 3B OS=Mus musculus OX=10090 GN=Map1lc3b PE=1 SV=3	Map1lc3b	229917424	36732004	299826944	170869744	1.304	4.652	0.133668	3.36743e-07
Serine/threonine-protein kinase MRCK alpha OS=Mus musculus OX=10090 GN=Cdc42bpa PE=1 SV=2	Cdc42bpa	530354806	1.13624e+08	475108315	232024575	0.896	2.042	1	0.0245124
Cyclin-dependent-like kinase 5 OS=Mus musculus OX=10090 GN=Cdk5 PE=1 SV=1	Cdk5	174977224	104914089	468192768	443273426	2.676	4.225	0.00363355	8.91109e-05
Phosphatidate cytidylyltransferase, mitochondrial OS=Mus musculus OX=10090 GN=Tamm41 PE=1 SV=2	Tamm41	1.5031e+07	18576824	65233728	73132888	4.34	3.937	3.24193e-05	1.85485e-05
PDZ domain-containing protein 11 OS=Mus musculus OX=10090 GN=Pdzd11 PE=1 SV=1	Pdzd11	43310004	7468457	26194752	27152126	0.605	3.636
ATP synthase subunit delta, mitochondrial OS=Mus musculus OX=10090 GN=Atp5f1d PE=1 SV=1	Atp5d	70205168	9.82658e+07	216069152	417340816	3.078	4.247	0.000165964	8.70824e-06
Synaptogyrin-1 OS=Mus musculus OX=10090 GN=Syngr1 PE=1 SV=2	Syngr1	76281786	191763248	106286408	839841016	1.393	4.38	0.0610607	9.50653e-07
Phospholipid transfer protein C2CD2L OS=Mus musculus OX=10090 GN=C2cd2l PE=1 SV=3	C2cd2l	48427016	64273515	75225376	266307928	1.553	4.143	0.00788599	4.97078e-07
14-3-3 protein beta/alpha OS=Mus musculus OX=10090 GN=Ywhab PE=1 SV=3	Ywhab	524092036	276686189	1104777930	1179974749	2.108	4.265	1.57085e-06	6.55838e-10
DNA-directed RNA polymerase II subunit GRINL1A OS=Mus musculus OX=10090 GN=Polr2m PE=2 SV=2	Polr2m	142629584	73556395	17394107	220788264	0.122	3.002	0.000397766	0.0271662
V-type proton ATPase subunit H OS=Mus musculus OX=10090 GN=Atp6v1h PE=1 SV=1	Atp6v1h	95697770	39750645	170078698	191964510	1.777	4.829	0.00753412	7.06091e-08
Rho GTPase-activating protein 39 OS=Mus musculus OX=10090 GN=Arhgap39 PE=1 SV=2	Arhgap39	378001062	3.32463e+08	1115554816	1.33556e+09	2.951	4.017	1.42026e-06	3.8539e-08
Synapsin-1 OS=Mus musculus OX=10090 GN=Syn1 PE=1 SV=2	Syn1	379124256	109036765	437271208	376324552	1.153	3.451	1	1.25091e-06
Elongin-B OS=Mus musculus OX=10090 GN=Elob PE=1 SV=1	Tceb2; Elob	1.62932e+07	21413098	49379096	70663104	3.031	3.3	0.000346598	7.45804e-05
Serine/threonine-protein phosphatase 2A catalytic subunit alpha isoform OS=Mus musculus OX=10090 GN=Ppp2ca PE=1 SV=1	Ppp2ca	552236323	491059768	1628960112	2.00437e+09	2.95	4.082	1.11179e-08	9.87697e-11
Cytoplasmic polyadenylation element-binding protein 3 OS=Mus musculus OX=10090 GN=Cpeb3 PE=1 SV=1	Cpeb3	19885896	8853491	38809416	39270956	1.952	4.436	0.027418	1.744e-06
Cytoplasmic polyadenylation element-binding protein 2 OS=Mus musculus OX=10090 GN=Cpeb2 PE=1 SV=1	Cpeb2	19885896	8853491	38809416	39270956	1.952	4.436	0.027418	1.744e-06
AP-3 complex subunit mu-1 OS=Mus musculus OX=10090 GN=Ap3m1 PE=1 SV=1	Ap3m1	15666401	10240838	32266962	36429600	2.06	3.557	0.0307557	0.000746602
26S proteasome non-ATPase regulatory subunit 11 OS=Mus musculus OX=10090 GN=Psmd11 PE=1 SV=3	Psmd11	7.98046e+06	3857234	13341460	2.25818e+07	1.672	5.854		0.0200699
Apical junction component 1 homolog OS=Mus musculus OX=10090 GN=Ajm1 PE=1 SV=1	Gm996	2391677388	2.0243e+08	2360490983	6.51884e+08	0.987	3.22	1	1.14792e-08
Endophilin-A2 OS=Mus musculus OX=10090 GN=Sh3gl1 PE=1 SV=1	Sh3gl1	133052364	85880655	171149376	254798484	1.286	2.967	0.853428	0.00522363
Microtubule-associated protein RP/EB family member 2 OS=Mus musculus OX=10090 GN=Mapre2 PE=1 SV=1	Mapre2	70737078	36580987	5.07441e+07	146959792	0.717	4.017	0.0497799	1.77323e-08
Four and a half LIM domains protein 1 OS=Mus musculus OX=10090 GN=Fhl1 PE=1 SV=3	Fhl1	18211900	1.96267e+07	84019160	89729080	4.613	4.572	5.16627e-06	3.42916e-06
60S ribosomal protein L15 OS=Mus musculus OX=10090 GN=Rpl15 PE=1 SV=4	Rpl15	5.23826e+08	220612556	1109997188	854028202	2.119	3.871	3.17118e-05	2.97076e-08
Tricarboxylate transport protein, mitochondrial OS=Mus musculus OX=10090 GN=Slc25a1 PE=1 SV=1	Slc25a1	165884661	1.59546e+08	312021832	672615504	1.881	4.216	5.52099e-05	2.53076e-09
cAMP-dependent protein kinase catalytic subunit beta OS=Mus musculus OX=10090 GN=Prkacb PE=1 SV=2	Prkacb	1292629776	1.22974e+09	2290559396	3037417664	1.772	2.47	0.000382611	3.68795e-06
Serine/threonine-protein kinase PAK 5 OS=Mus musculus OX=10090 GN=Pak5 PE=1 SV=1	Pak7	58298156	4.9192e+06	51508376	2.5348e+07	0.884	5.153	1	0.000579922
T-complex protein 1 subunit gamma OS=Mus musculus OX=10090 GN=Cct3 PE=1 SV=1	Cct3	121123963	103976066	284257050	398074044	2.347	3.829	5.01831e-06	4.04514e-08
T-complex protein 1 subunit zeta OS=Mus musculus OX=10090 GN=Cct6a PE=1 SV=3	Cct6a	60322017	47585748	158837812	215495777	2.633	4.529	0.0125953	8.89592e-05
Abl interactor 2 OS=Mus musculus OX=10090 GN=Abi2 PE=1 SV=1	Abi2	165017456	69258798	200758360	204232480	1.217	2.949	0.393678	8.63934e-06
Pre-mRNA-splicing factor 18 OS=Mus musculus OX=10090 GN=Prpf18 PE=1 SV=1	Prpf18		11632452	27879244	48515656	100	4.171		0.00169227
Aminoacyl tRNA synthase complex-interacting multifunctional protein 2 OS=Mus musculus OX=10090 GN=Aimp2 PE=1 SV=2	Aimp2	4002717	3.32646e+06	12195401	11656242	3.047	3.504	0.00259396	9.67543e-05
Cytochrome c oxidase subunit 2 OS=Mus musculus OX=10090 GN=Mtco2 PE=1 SV=1	COX2	25468880	10804353	43646356	17303046	1.714	1.601	0.0416393	0.105849
Serine/threonine-protein phosphatase 2A catalytic subunit beta isoform OS=Mus musculus OX=10090 GN=Ppp2cb PE=1 SV=1	Ppp2cb	461705778	448211320	1402485440	1.74878e+09	3.038	3.902	3.47658e-08	7.26087e-10
Dynactin subunit 4 OS=Mus musculus OX=10090 GN=Dctn4 PE=1 SV=1	Dctn4	342955156	23367409	338713192	92292881	0.988	3.95	1	1.16844e-06
Desmin OS=Mus musculus OX=10090 GN=Des PE=1 SV=3	Des	1187650288	335295884	1285492096	1099147312	1.082	3.278	0.646343	6.32502e-10
Brain-enriched guanylate kinase-associated protein OS=Mus musculus OX=10090 GN=Begain PE=1 SV=2	Begain	914692594	102591204	686110916	316303256	0.75	3.083	0.355009	1.50824e-05
Proton myo-inositol cotransporter OS=Mus musculus OX=10090 GN=Slc2a13 PE=1 SV=2	Slc2a13	13115125	1.11958e+07	10602327	35980156	0.808	3.214		0.122212
ATPase WRNIP1 OS=Mus musculus OX=10090 GN=Wrnip1 PE=1 SV=2	Wrnip1	9428896	4.3195e+06	25724754	2.04729e+07	2.728	4.74		0.00838178
Heat shock cognate 71 kDa protein OS=Mus musculus OX=10090 GN=Hspa8 PE=1 SV=1	Hspa8	14103257479	7955657981	24769238560	2.81847e+10	1.756	3.543	1.87548e-08	3.41944e-12
Solute carrier family 25 member 41 OS=Mus musculus OX=10090 GN=Slc25a41 PE=2 SV=1	Slc25a41	20995430	37624524		163429344	0.01	4.344		0.0041655
40S ribosomal protein S12 OS=Mus musculus OX=10090 GN=Rps12 PE=1 SV=2	Rps12	71659472	74219954	148742984	219004420	2.076	2.951	0.0919893	0.0184718
Dystonin OS=Mus musculus OX=10090 GN=Dst PE=1 SV=2	Dst	1.48136e+09	8.55902e+07	1285864793	1.99808e+08	0.868	2.334	0.853167	0.000106146
Protein lin-7 homolog C OS=Mus musculus OX=10090 GN=Lin7c PE=1 SV=2	Lin7c	75194064	22295584	100650120	92296888	1.339	4.14	0.245961	6.37121e-06
Excitatory amino acid transporter 1 OS=Mus musculus OX=10090 GN=Slc1a3 PE=1 SV=2	Slc1a3	620259120	850148058	2.32579e+09	3361777448	3.75	3.954	1.36708e-10	1.51615e-11
Mitochondrial glutamate carrier 2 OS=Mus musculus OX=10090 GN=Slc25a18 PE=1 SV=4	Slc25a18	161288198	120095646	286659828	354900848	1.777	2.955	1.18001e-05	3.202e-08
Solute carrier family 12 member 7 OS=Mus musculus OX=10090 GN=Slc12a7 PE=1 SV=1	Slc12a7	11298112	18018718	35479744	58679616	3.14	3.257		2.53974e-05
60S ribosomal protein L3 OS=Mus musculus OX=10090 GN=Rpl3 PE=1 SV=3	Rpl3	2646534576	4.9524e+08	3868647719	4.45232e+09	1.462	8.99	7.73653e-06	1.61232e-12
Voltage-dependent calcium channel gamma-3 subunit OS=Mus musculus OX=10090 GN=Cacng3 PE=1 SV=2	Cacng3	7.04132e+06	1.22914e+07	56762916	46550364	8.061	3.787	0.00145943	0.205067
Arf-GAP with GTPase, ANK repeat and PH domain-containing protein 3 OS=Mus musculus OX=10090 GN=Agap3 PE=1 SV=1	Agap3	2.57073e+08	116279044	451949298	432807792	1.758	3.722	0.0116997	5.90735e-06
Prostaglandin E synthase 2 OS=Mus musculus OX=10090 GN=Ptges2 PE=1 SV=3	Ptges2	909134	767870	246766	2.72297e+06	0.271	3.546	0.245825	0.181972
Band 4.1-like protein 4B OS=Mus musculus OX=10090 GN=Epb41l4b PE=1 SV=2	Epb4.1l4b; Epb41l4b	38113460	15681805	94736992	68893755	2.486	4.393	0.0197086	6.07776e-05
NADH dehydrogenase [ubiquinone] 1 alpha subcomplex subunit 9, mitochondrial OS=Mus musculus OX=10090 GN=Ndufa9 PE=1 SV=2	Ndufa9	9220185	1.80346e+06	59900887	1.01172e+07	6.497	5.61		8.30341e-07
Rho-associated protein kinase 1 OS=Mus musculus OX=10090 GN=Rock1 PE=1 SV=1	Rock1	8.70769e+06	3.03939e+06	16544352	9706812	1.9	3.194	0.00853564	0.000166588
Succinate--CoA ligase [ADP/GDP-forming] subunit alpha, mitochondrial OS=Mus musculus OX=10090 GN=Suclg1 PE=1 SV=4	Suclg1	1149939476	6.89878e+08	2192203373	2557966926	1.906	3.708	3.47658e-08	1.82422e-11
Inositol 1,4,5-trisphosphate receptor type 2 OS=Mus musculus OX=10090 GN=Itpr2 PE=1 SV=4	Itpr2	38506660	26929220	1.28963e+08	155038476	3.349	5.757	0.000134554	5.42801e-06
Calpain-2 catalytic subunit OS=Mus musculus OX=10090 GN=Capn2 PE=1 SV=4	Capn2	3.60903e+06	1.38458e+07	1.04241e+07	57740796	2.888	4.17	1	0.759923
Actin-related protein 10 OS=Mus musculus OX=10090 GN=Actr10 PE=1 SV=2	Actr10	490209432	3.77033e+07	293696308	156841678	0.599	4.16	0.181255	8.76394e-05
AP-3 complex subunit beta-2 OS=Mus musculus OX=10090 GN=Ap3b2 PE=1 SV=2	Ap3b2	19146558	6298213	31743968	25848402	1.658	4.104	0.00087383	8.03964e-08
Alpha-centractin OS=Mus musculus OX=10090 GN=Actr1a PE=1 SV=1	Actr1a	1.53372e+09	540762304	1794946091	1.90203e+09	1.17	3.517	0.061827	4.39495e-10
IQ motif and SEC7 domain-containing protein 2 OS=Mus musculus OX=10090 GN=Iqsec2 PE=1 SV=3	Iqsec2	3473500822	2.84779e+08	3042666156	646301946	0.876	2.269	0.168795	5.20409e-08
Intercellular adhesion molecule 5 OS=Mus musculus OX=10090 GN=Icam5 PE=1 SV=2	Icam5	6.79394e+06	1.61673e+07	23764488	93349264	3.498	5.774	2.57712e-05	2.65557e-07
Mitochondrial import receptor subunit TOM70 OS=Mus musculus OX=10090 GN=Tomm70 PE=1 SV=2	Tomm70a		18952126	2.00228e+07	67375176	100	3.555		0.00428478
Solute carrier family 12 member 5 OS=Mus musculus OX=10090 GN=Slc12a5 PE=1 SV=2	Slc12a5	4.06716e+08	408494025	1102106008	1635399732	2.71	4.003	5.69881e-08	1.67203e-10
Unconventional myosin-Ic OS=Mus musculus OX=10090 GN=Myo1c PE=1 SV=2	Myo1c	1198886566	1.24193e+08	889444008	3.00071e+08	0.742	2.416	0.31202	1.88986e-05
AP-3 complex subunit delta-1 OS=Mus musculus OX=10090 GN=Ap3d1 PE=1 SV=1	Ap3d1	4.46096e+07	9.05722e+07	316303254	309281890	7.09	3.415	2.96426e-05	0.000307251
Fibronectin type III and SPRY domain-containing protein 1 OS=Mus musculus OX=10090 GN=Fsd1 PE=1 SV=1	Fsd1	9840412	8504469		28397578	0.01	3.339		0.000993845
Cytochrome b-c1 complex subunit 1, mitochondrial OS=Mus musculus OX=10090 GN=Uqcrc1 PE=1 SV=2	Uqcrc1	351377002	321820657	733573370	867160304	2.088	2.695	0.000527381	4.71813e-06
ELAV-like protein 4 OS=Mus musculus OX=10090 GN=Elavl4 PE=1 SV=1	Elavl4	1539458045	5.45767e+08	1406007476	2022992931	0.913	3.707	0.420498	5.23767e-08
Proline-rich transmembrane protein 2 OS=Mus musculus OX=10090 GN=Prrt2 PE=1 SV=1	Prrt2	17116002	14166322	9.13929e+06	50825760	0.534	3.588	0.0146277	1.20984e-05
L-fucose kinase OS=Mus musculus OX=10090 GN=Fcsk PE=1 SV=1	Fuk	4.1601e+06	1.41527e+06	1.96956e+07	20268230	4.734	14.321	0.0545241	0.0010849
Beta-centractin OS=Mus musculus OX=10090 GN=Actr1b PE=1 SV=1	Actr1b	268959264	81116444	285785952	253670400	1.063	3.127	1	5.07321e-05
V-type proton ATPase subunit D OS=Mus musculus OX=10090 GN=Atp6v1d PE=1 SV=1	Atp6v1d	148069744	7034444		1.89303e+07	0.01	2.691		0.0326553
Nucleosome assembly protein 1-like 1 OS=Mus musculus OX=10090 GN=Nap1l1 PE=1 SV=2	Nap1l1	723377974	5.25226e+07	664190396	283406162	0.918	5.396	1	1.28919e-05
Myelin proteolipid protein OS=Mus musculus OX=10090 GN=Plp1 PE=1 SV=2	Plp1	8435712328	4.54367e+09	13378654444	1.48735e+10	1.586	3.273	2.3328e-07	1.39431e-11
Peroxiredoxin-like 2A OS=Mus musculus OX=10090 GN=Prxl2a PE=1 SV=2	5730469M10Rik; Fam213a	2.28796e+07	44187340	58833832	165669900	2.571	3.749	0.00185526	2.17194e-05
Integrin beta-8 OS=Mus musculus OX=10090 GN=Itgb8 PE=1 SV=1	Itgb8	146884784	81629224		264841040	0.01	3.244		5.67604e-06
Adenylate cyclase type 1 OS=Mus musculus OX=10090 GN=Adcy1 PE=1 SV=2	Adcy1	65756623	30377146	46836880	85083024	0.712	2.801	0.0898396	2.9992e-06
Hexokinase-2 OS=Mus musculus OX=10090 GN=Hk2 PE=1 SV=1	Hk2	10005494	11642647	25924564	32422028	2.591	2.785		0.00652418
Ras/Rap GTPase-activating protein SynGAP OS=Mus musculus OX=10090 GN=Syngap1 PE=1 SV=2	Syngap1	2.70855e+10	1.70041e+09	2.49433e+10	5.14807e+09	0.921	3.028	0.324673	1.56168e-10
Phytanoyl-CoA hydroxylase-interacting protein-like OS=Mus musculus OX=10090 GN=Phyhipl PE=1 SV=1	Phyhipl	40224160	11649247	45844748	40754392	1.14	3.498	1	9.97797e-06
Creatine kinase U-type, mitochondrial OS=Mus musculus OX=10090 GN=Ckmt1 PE=1 SV=1	Ckmt1	111896852	49427320	218871688	163265552	1.956	3.303	3.48163e-05	7.07075e-08
Astrotactin-1 OS=Mus musculus OX=10090 GN=Astn1 PE=1 SV=4	Astn1	38105336	13466279	79947152	47437884	2.098	3.523	0.033772	8.95891e-05
PHD finger-like domain-containing protein 5A OS=Mus musculus OX=10090 GN=Phf5a PE=1 SV=1	Phf5a			40593036	54097852	100	100
Neuroligin-2 OS=Mus musculus OX=10090 GN=Nlgn2 PE=1 SV=2	Nlgn2	39074891	18194364	68139980	53352166	1.744	2.932	0.0327706	6.59159e-05
Canalicular multispecific organic anion transporter 2 OS=Mus musculus OX=10090 GN=Abcc3 PE=1 SV=1	Abcc3	14549952	24841032	69692744	91178352	4.79	3.67	0.000527381	0.00107685
Glycogen phosphorylase, liver form OS=Mus musculus OX=10090 GN=Pygl PE=1 SV=4	Pygl	128712540	9.5227e+07	342587776	301507136	2.662	3.166	6.14826e-05	3.07323e-06
Phosphofurin acidic cluster sorting protein 2 OS=Mus musculus OX=10090 GN=Pacs2 PE=1 SV=2	Pacs2		7902477	36494864	54300188	100	6.871		6.06263e-07
Disabled homolog 2-interacting protein OS=Mus musculus OX=10090 GN=Dab2ip PE=1 SV=1	Dab2ip	238252870	167806656	400668318	569288944	1.682	3.393	0.000752468	4.77253e-08
Potassium voltage-gated channel subfamily A member 2 OS=Mus musculus OX=10090 GN=Kcna2 PE=1 SV=1	Kcna2	36243247	46551655	54701370	157264680	1.509	3.378	0.0133607	1.52962e-05
Potassium voltage-gated channel subfamily A member 3 OS=Mus musculus OX=10090 GN=Kcna3 PE=1 SV=3	Kcna3	36243247	46551655	54701370	157264680	1.509	3.378	0.0133607	1.52962e-05
Potassium voltage-gated channel subfamily A member 1 OS=Mus musculus OX=10090 GN=Kcna1 PE=1 SV=1	Kcna1	36243247	46551655	54701370	157264680	1.509	3.378	0.0133607	1.52962e-05
Methyl-CpG-binding domain protein 3 OS=Mus musculus OX=10090 GN=Mbd3 PE=1 SV=1	Mbd3		16974458	44763232	62497920	100	3.682		0.000683223
TSC22 domain family protein 4 OS=Mus musculus OX=10090 GN=Tsc22d4 PE=1 SV=2	Tsc22d4	432971344	60138124	338253800	203478080	0.781	3.384	0.21903	9.47232e-08
Cortactin-binding protein 2 OS=Mus musculus OX=10090 GN=Cttnbp2 PE=1 SV=2	Cttnbp2	70190916	6.54711e+06	93385124	1.73942e+07	1.33	2.657	0.78653	0.00462827
Microtubule-associated protein 4 OS=Mus musculus OX=10090 GN=Map4 PE=1 SV=3	Map4; Mtap4	802017459	2.14758e+08	1038725327	1041504607	1.295	4.85	0.314637	3.96078e-07
14-3-3 protein zeta/delta OS=Mus musculus OX=10090 GN=Ywhaz PE=1 SV=1	Ywhaz	2024794695	1324397069	3083985510	3818498628	1.523	2.883	1.2136e-05	1.83789e-10
Protein FAM131B OS=Mus musculus OX=10090 GN=Fam131b PE=1 SV=1	Fam131b	1.41857e+07	7809380	28680330	3.61759e+07	2.022	4.632	0.00575124	2.3051e-06
Clusterin OS=Mus musculus OX=10090 GN=Clu PE=1 SV=1	Clu	134809532	103951706	305257254	275240852	2.264	2.648	0.00450117	8.8541e-05
Calcium/calmodulin-dependent protein kinase type II subunit delta OS=Mus musculus OX=10090 GN=Camk2d PE=1 SV=1	Camk2d	6332898916	1098664598	5847054808	3179124956	0.923	2.894	0.0975872	3.06092e-10
Synaptic vesicle glycoprotein 2A OS=Mus musculus OX=10090 GN=Sv2a PE=1 SV=1	Sv2a	641458833	989580743	1243439581	3455661982	1.938	3.492	4.36549e-05	3.23731e-08
GTP-binding nuclear protein Ran, testis-specific isoform OS=Mus musculus OX=10090 GN=Rasl2-9 PE=2 SV=1	Rasl2-9	167234306	172673655	67232352	648657064	0.402	3.757	0.0134595	0.00532809
GTP-binding protein Di-Ras2 OS=Mus musculus OX=10090 GN=Diras2 PE=1 SV=1	Diras2	241720900	122248281	146318668	352180300	0.605	2.881	0.00806015	3.28275e-06
Receptor of activated protein C kinase 1 OS=Mus musculus OX=10090 GN=Rack1 PE=1 SV=3	Gnb2l1; Rack1	191208046	183277293	437839838	618424814	2.29	3.374	3.07286e-06	1.88581e-08
Dolichyl-diphosphooligosaccharide--protein glycosyltransferase subunit 2 OS=Mus musculus OX=10090 GN=Rpn2 PE=1 SV=1	Rpn2	23718802	32319290	49261824	95227680	2.077	2.946	0.00259608	3.37091e-05
Segment polarity protein dishevelled homolog DVL-3 OS=Mus musculus OX=10090 GN=Dvl3 PE=1 SV=2	Dvl3	18402022		1.87546e+06	46826352	0.102	100
Mitochondrial-processing peptidase subunit beta OS=Mus musculus OX=10090 GN=Pmpcb PE=1 SV=1	Pmpcb		59953708	76887656	153296224	100	2.557		0.392624
WD repeat-containing protein 7 OS=Mus musculus OX=10090 GN=Wdr7 PE=1 SV=3	Wdr7	50216766	57304655	119354020	215212388	2.377	3.756	0.000325543	1.27311e-05
Glycogen phosphorylase, brain form OS=Mus musculus OX=10090 GN=Pygb PE=1 SV=3	Pygb	515339608	4.28067e+08	1.05226e+09	1368286228	2.042	3.196	2.61225e-06	7.65138e-09
Succinate dehydrogenase [ubiquinone] iron-sulfur subunit, mitochondrial OS=Mus musculus OX=10090 GN=Sdhb PE=1 SV=1	Sdhb	119621244	206356758	237375164	544779480	1.984	2.64	0.000539516	6.70875e-05
cAMP-dependent protein kinase type II-beta regulatory subunit OS=Mus musculus OX=10090 GN=Prkar2b PE=1 SV=3	Prkar2b	534527505	436071783	1490016716	1.45792e+09	2.788	3.343	1.64535e-06	1.31927e-07
Plakophilin-4 OS=Mus musculus OX=10090 GN=Pkp4 PE=1 SV=1	Pkp4	4127773627	498259281	3813078588	1.33938e+09	0.924	2.688	0.976903	5.20705e-10
V-type proton ATPase 116 kDa subunit a isoform 2 OS=Mus musculus OX=10090 GN=Atp6v0a2 PE=1 SV=2	Atp6v0a2	183388592	22965352	169978379	59312297	0.927	2.583	1	0.0157557
Elongation factor Tu, mitochondrial OS=Mus musculus OX=10090 GN=Tufm PE=1 SV=1	Tufm	1.62461e+09	1.08169e+09	2749308566	3.52435e+09	1.692	3.258	6.35369e-05	1.90622e-08
DnaJ homolog subfamily A member 3, mitochondrial OS=Mus musculus OX=10090 GN=Dnaja3 PE=1 SV=1	Dnaja3	99470617	36212863	155425614	113390592	1.563	3.131	0.00544635	9.47797e-07
F-box only protein 2 OS=Mus musculus OX=10090 GN=Fbxo2 PE=1 SV=1	Fbxo2	42425100	6.04948e+06	60896000	17287988	1.435	2.858	0.0272361	4.71197e-07
F-box only protein 34 OS=Mus musculus OX=10090 GN=Fbxo34 PE=2 SV=2	Fbxo34	380717728	5.16154e+06	359154286	26119584	0.943	5.06	1
Dynein light chain 2, cytoplasmic OS=Mus musculus OX=10090 GN=Dynll2 PE=1 SV=1	Dynll2	15181963118	2915216144	16214708760	7.99824e+09	1.068	2.744	0.728536	3.43247e-09
Protein phosphatase 1 regulatory subunit 12B OS=Mus musculus OX=10090 GN=Ppp1r12b PE=1 SV=2	Ppp1r12b	1840757192	1.73572e+08	1.30484e+09	5.4219e+08	0.709	3.124	0.0350229	4.48631e-07
NADH dehydrogenase [ubiquinone] iron-sulfur protein 2, mitochondrial OS=Mus musculus OX=10090 GN=Ndufs2 PE=1 SV=1	Ndufs2	15176942		33799148	5.97777e+07	2.227	100	0.375525
Phenylalanine--tRNA ligase alpha subunit OS=Mus musculus OX=10090 GN=Farsa PE=1 SV=1	Farsa	2.3258e+08	321631428	774545174	1033144338	3.33	3.212	5.69779e-07	5.2086e-07
Guanine nucleotide-binding protein G(z) subunit alpha OS=Mus musculus OX=10090 GN=Gnaz PE=1 SV=4	Gnaz	1085190518	150898845	1.0797e+09	471243359	0.995	3.123	1	1.52021e-08
EH domain-containing protein 1 OS=Mus musculus OX=10090 GN=Ehd1 PE=1 SV=1	Ehd1		5796145	9349267	14309485	100	2.469		0.0294578
EH domain-containing protein 3 OS=Mus musculus OX=10090 GN=Ehd3 PE=1 SV=2	Ehd3		5796145	9349267	14309485	100	2.469		0.0294578
EH domain-containing protein 4 OS=Mus musculus OX=10090 GN=Ehd4 PE=1 SV=1	Ehd4		5796145	9349267	14309485	100	2.469		0.0294578
RIMS-binding protein 2 OS=Mus musculus OX=10090 GN=Rimbp2 PE=1 SV=3	Rimbp2	8.64076e+08	1.15253e+08	734504305	2.4989e+08	0.85	2.168	0.535968	3.86255e-05
Poly(rC)-binding protein 1 OS=Mus musculus OX=10090 GN=Pcbp1 PE=1 SV=1	Pcbp1	292396108	303141836	479929424	845427232	1.641	2.789	0.00332586	3.60867e-05
Ribose-phosphate pyrophosphokinase 1 OS=Mus musculus OX=10090 GN=Prps1 PE=1 SV=4	Prps1	151024618	139123427	419538480	446648212	2.778	3.21	4.00876e-06	1.91468e-07
Afadin OS=Mus musculus OX=10090 GN=Afdn PE=1 SV=3	Mllt4; Afdn	2.9553e+08	2.29641e+07	150380175	8.08781e+07	0.509	3.522	0.00336562	2.69293e-06
Serine/threonine-protein phosphatase 4 catalytic subunit OS=Mus musculus OX=10090 GN=Ppp4c PE=1 SV=2	Ppp4c	18795752	52132568	118427912	122370396	6.301	2.347	0.00219823	0.0951972
Ras-related protein Rab-3A OS=Mus musculus OX=10090 GN=Rab3a PE=1 SV=1	Rab3a	57741032	3.0892e+07	60113700	1.32236e+07	1.041	0.428	1	0.641171
Very-long-chain 3-oxoacyl-CoA reductase OS=Mus musculus OX=10090 GN=Hsd17b12 PE=1 SV=1	Hsd17b12	412366365	134766048	369935806	417178424	0.897	3.096	0.842393	1.2054e-08
Mitogen-activated protein kinase 1 OS=Mus musculus OX=10090 GN=Mapk1 PE=1 SV=3	Mapk1	1028224420	1.02465e+09	2283394346	3265077318	2.221	3.187	1.77036e-07	1.50762e-09
Ras-related protein Rab-15 OS=Mus musculus OX=10090 GN=Rab15 PE=1 SV=1	Rab15	11419868	9565044	9328595	20808830	0.817	2.176		0.243008
Vacuolar protein sorting-associated protein 35 OS=Mus musculus OX=10090 GN=Vps35 PE=1 SV=1	Vps35	135233202	1.39737e+08	361458170	381421896	2.673	2.73	0.0076635	0.00435937
Protein phosphatase 1 regulatory subunit 12A OS=Mus musculus OX=10090 GN=Ppp1r12a PE=1 SV=2	Ppp1r12a	4.34715e+09	7.08802e+08	3.28572e+09	1847861316	0.756	2.607	0.0111025	4.3162e-08
SUN domain-containing protein 2 OS=Mus musculus OX=10090 GN=Sun2 PE=1 SV=3	Sun2	20360606	10273949	27251712	29974044	1.338	2.917	0.861834	0.000390874
Ensconsin OS=Mus musculus OX=10090 GN=Map7 PE=1 SV=1	Map7; Mtap7	1.00523e+10	1.47988e+09	9.84563e+09	4.36067e+09	0.979	2.947	1	9.91689e-08
SRC kinase signaling inhibitor 1 OS=Mus musculus OX=10090 GN=Srcin1 PE=1 SV=2	Srcin1	1.7139e+10	3.17191e+09	1.45301e+10	9.38855e+09	0.848	2.96	0.0150431	7.49187e-11
Calcium/calmodulin-dependent protein kinase type II subunit gamma OS=Mus musculus OX=10090 GN=Camk2g PE=1 SV=1	Camk2g	6169581304	973647257	5.2099e+09	2772387931	0.844	2.847	0.00253639	6.96855e-11
CDGSH iron-sulfur domain-containing protein 1 OS=Mus musculus OX=10090 GN=Cisd1 PE=1 SV=1	Cisd1	1.2603e+07	17202344	1.93277e+07	42232256	1.534	2.455	0.405421	0.03708
Heat shock 70 kDa protein 1-like OS=Mus musculus OX=10090 GN=Hspa1l PE=1 SV=4	Hspa1l	3.56751e+09	2220488792	5584098368	5832133748	1.565	2.627	3.77435e-05	1.06527e-08
40S ribosomal protein SA OS=Mus musculus OX=10090 GN=Rpsa PE=1 SV=4	Rpsa; LOC100045332; LOC100505031; LOC102642689	106839564	84215825	238928512	271145406	2.236	3.22	1.29399e-05	3.29903e-07
T-complex protein 1 subunit alpha OS=Mus musculus OX=10090 GN=Tcp1 PE=1 SV=3	Tcp1	2.70115e+08	427149610	513992759	1491358520	1.903	3.491	9.20599e-05	9.02368e-08
Splicing factor 3B subunit 3 OS=Mus musculus OX=10090 GN=Sf3b3 PE=1 SV=1	Sf3b3	392424832	116646987	620080680	365150308	1.58	3.13	0.105824	0.0111956
Synaptojanin-1 OS=Mus musculus OX=10090 GN=Synj1 PE=1 SV=3	Synj1	461611589	2.62574e+08	889431974	990226186	1.927	3.771	0.0026281	2.6127e-06
Myosin light chain 4 OS=Mus musculus OX=10090 GN=Myl4 PE=1 SV=3	Myl4	844248694	167944084	6.74234e+08	477396744	0.799	2.843	0.00131589	7.36781e-11
Growth factor receptor-bound protein 2 OS=Mus musculus OX=10090 GN=Grb2 PE=1 SV=1	Grb2	493037432	1.36343e+08	469724907	473720680	0.953	3.474	1	3.46151e-06
DNA topoisomerase 3-alpha OS=Mus musculus OX=10090 GN=Top3a PE=2 SV=1	Top3a	26996478	5.59324e+06	5.1497e+07	60937608	1.908	10.895	0.471506	0.000432622
AFG3-like protein 2 OS=Mus musculus OX=10090 GN=Afg3l2 PE=1 SV=1	Afg3l2	15442647	24950078	6927308	86339360	0.449	3.46	0.980163	0.0403232
Vesicle-associated membrane protein-associated protein A OS=Mus musculus OX=10090 GN=Vapa PE=1 SV=2	Vapa	57626697	173848108	3.60674e+08	547582182	6.259	3.15	0.16297	0.571105
Heat shock 70 kDa protein 4L OS=Mus musculus OX=10090 GN=Hspa4l PE=1 SV=2	Hspa4l	31804960	33267649	15770139	8.39175e+07	0.496	2.522	0.0606532	0.0250299
Glutamate receptor ionotropic, NMDA 1 OS=Mus musculus OX=10090 GN=Grin1 PE=1 SV=1	Grin1	8657087298	1474467218	8.37208e+09	3957836764	0.967	2.684	1	7.48003e-09
GTP-binding nuclear protein Ran OS=Mus musculus OX=10090 GN=Ran PE=1 SV=3	LOC100045999; Ran; LOC102641332	345294630	301809311	346691143	995506288	1.004	3.298	1	8.60616e-09
Tubulin alpha-8 chain OS=Mus musculus OX=10090 GN=Tuba8 PE=1 SV=1	Tuba8	7.43761e+07	6.89453e+06	5.17887e+07	37188836	0.696	5.394	1
Neuroligin-1 OS=Mus musculus OX=10090 GN=Nlgn1 PE=1 SV=2	Nlgn1	33013596	12766629	37601452	35404604	1.139	2.773	0.448072	4.13416e-06
Neuroligin 4-like OS=Mus musculus OX=10090 GN=Nlgn4l PE=1 SV=1	Nlgn4l	33013596	12766629	37601452	35404604	1.139	2.773	0.448072	4.13416e-06
DmX-like protein 2 OS=Mus musculus OX=10090 GN=Dmxl2 PE=1 SV=3	Dmxl2	410556089	254230487	712159535	860783064	1.735	3.386	0.000804209	1.07664e-07
RuvB-like 1 OS=Mus musculus OX=10090 GN=Ruvbl1 PE=1 SV=1	Ruvbl1	1.37982e+07	17927125	53043666	58821812	3.844	3.281	0.0212541	0.00864915
Disco-interacting protein 2 homolog B OS=Mus musculus OX=10090 GN=Dip2b PE=1 SV=1	Dip2b	1.341e+07	15014374	14315310	45261959	1.068	3.015	1	0.31645
ATP-dependent DNA helicase Q5 OS=Mus musculus OX=10090 GN=Recql5 PE=1 SV=1	Recql5		18289538	4.56849e+07	52393824	100	2.865		0.00110554
Dystrophin OS=Mus musculus OX=10090 GN=Dmd PE=1 SV=3	Dmd			18904084	11850640	100	100
Thioredoxin OS=Mus musculus OX=10090 GN=Txn PE=1 SV=3	Txn1	159284240	92996512	277248704	256543472	1.741	2.759	5.83025e-06	1.23304e-08
Heat shock-related 70 kDa protein 2 OS=Mus musculus OX=10090 GN=Hspa2 PE=1 SV=2	Hspa2	18862498	5.28144e+06	29976680	13304595	1.589	2.519	0.21167	0.00070743
Formin-like protein 2 OS=Mus musculus OX=10090 GN=Fmnl2 PE=1 SV=2	Fmnl2	1.58466e+09	145414644	1303132229	4.24959e+08	0.822	2.922	0.230495	2.32739e-07
Ras-related protein Rab-18 OS=Mus musculus OX=10090 GN=Rab18 PE=1 SV=2	Rab18	178421152	132887348	291048978	298376396	1.631	2.245	0.0125856	1.65543e-05
Cullin-associated NEDD8-dissociated protein 1 OS=Mus musculus OX=10090 GN=Cand1 PE=1 SV=2	Cand1	4.58944e+07	34268447	91482930	83688652	1.993	2.442	0.0107053	0.000483609
OTU domain-containing protein 4 OS=Mus musculus OX=10090 GN=Otud4 PE=1 SV=1	Otud4	5.97348e+09	803924416	4945267860	1996165378	0.828	2.483	1	4.34389e-05
Sarcoplasmic/endoplasmic reticulum calcium ATPase 1 OS=Mus musculus OX=10090 GN=Atp2a1 PE=1 SV=1	Atp2a1	86977100	165482314	464738548	589048036	5.343	3.56	2.62545e-06	8.81674e-05
ADP-ribosylation factor-like protein 8A OS=Mus musculus OX=10090 GN=Arl8a PE=1 SV=1	Arl8a	1.60737e+08	121558050	300224328	342884050	1.868	2.821	0.00627922	0.000255316
ADP-ribosylation factor-like protein 8B OS=Mus musculus OX=10090 GN=Arl8b PE=1 SV=1	Arl8b	1.60737e+08	121558050	300224328	342884050	1.868	2.821	0.00627922	0.000255316
26S proteasome regulatory subunit 6A OS=Mus musculus OX=10090 GN=Psmc3 PE=1 SV=2	Psmc3	4.47631e+06	9223749	11463101	39955406	2.561	4.332		0.070452
Coiled-coil domain-containing protein 171 OS=Mus musculus OX=10090 GN=Ccdc171 PE=2 SV=1	Ccdc171	41484868	34688920	66948280	116020416	1.614	3.345	0.107862	5.4843e-05
Glutamate receptor ionotropic, NMDA 2C OS=Mus musculus OX=10090 GN=Grin2c PE=1 SV=2	Grin2c	527191256	1.12671e+08	231563960	260333836	0.439	2.311	1.15208e-05	7.40397e-06
Phospholipid hydroperoxide glutathione peroxidase OS=Mus musculus OX=10090 GN=Gpx4 PE=1 SV=4	Gpx4	6.4638e+08	4.3047e+08	9.85603e+08	996825084	1.525	2.316	0.000394543	1.6885e-07
Traf2 and NCK-interacting protein kinase OS=Mus musculus OX=10090 GN=Tnik PE=1 SV=2	Tnik	2.99758e+08	9.9881e+07	4.78826e+08	3.06293e+08	1.597	3.067	0.00998922	9.65245e-07
Cadherin-6 OS=Mus musculus OX=10090 GN=Cdh6 PE=1 SV=2	Cdh6	25144772	4.21754e+06	6655615	12698687	0.265	3.011	0.177538	0.0723207
Heat shock 70 kDa protein 1B OS=Mus musculus OX=10090 GN=Hspa1b PE=1 SV=3	Hspa1b	2052635376	1661555599	3363771448	4055778292	1.639	2.441	7.73653e-06	1.00419e-08
Heat shock 70 kDa protein 1A OS=Mus musculus OX=10090 GN=Hspa1a PE=1 SV=2	Hspa1a; Hspa1b	2052635376	1661555599	3363771448	4055778292	1.639	2.441	7.73653e-06	1.00419e-08
Creatine kinase S-type, mitochondrial OS=Mus musculus OX=10090 GN=Ckmt2 PE=1 SV=1	Ckmt2		19578588	65938560	44035776	100	2.249		6.60819e-05
Ketosamine-3-kinase OS=Mus musculus OX=10090 GN=Fn3krp PE=1 SV=2	Fn3krp	20373208	51108375	38006636	75289296	1.866	1.473	0.104222	0.685498
Ganglioside-induced differentiation-associated protein 1-like 1 OS=Mus musculus OX=10090 GN=Gdap1l1 PE=1 SV=1	Gdap1l1	24469383	23623367	55548428	59946600	2.27	2.538	0.0166163	0.00147493
DCC-interacting protein 13-alpha OS=Mus musculus OX=10090 GN=Appl1 PE=1 SV=1	Appl1	26165462	837305664	45657364	32191224	1.745	0.038	0.00272776	2.9834e-11
Calcium-binding mitochondrial carrier protein Aralar1 OS=Mus musculus OX=10090 GN=Slc25a12 PE=1 SV=1	Slc25a12	3.77213e+09	4.13899e+09	1.04929e+10	1.33577e+10	2.782	3.227	1.43706e-10	9.49768e-12
26S proteasome regulatory subunit 10B OS=Mus musculus OX=10090 GN=Psmc6 PE=1 SV=1	Psmc6	12507748	6.96912e+06	20657630	19050402	1.652	2.734	0.104748	0.000588651
Signal-induced proliferation-associated 1-like protein 1 OS=Mus musculus OX=10090 GN=Sipa1l1 PE=1 SV=2	Sipa1l1	4.33486e+09	529420057	3.78441e+09	8.00974e+08	0.873	1.513	0.35676	0.000134284
Profilin-2 OS=Mus musculus OX=10090 GN=Pfn2 PE=1 SV=3	Pfn2	726509162	327586075	835503424	954371768	1.15	2.913	0.0383988	2.869e-08
Talin-1 OS=Mus musculus OX=10090 GN=Tln1 PE=1 SV=2	Tln1	1609936128	808075904	93909178	2788785786	0.058	3.451	1.65399e-09	2.54942e-06
Catenin delta-1 OS=Mus musculus OX=10090 GN=Ctnnd1 PE=1 SV=2	Ctnnd1	1.26792e+07		14090828	5.32896e+06	1.111	100	1
Leucine-rich repeat flightless-interacting protein 1 OS=Mus musculus OX=10090 GN=Lrrfip1 PE=1 SV=2	Lrrfip1	4.80013e+08	4.58334e+07	542570904	119896096	1.13	2.616	1	1
G protein-regulated inducer of neurite outgrowth 3 OS=Mus musculus OX=10090 GN=Gprin3 PE=1 SV=1	Gprin3	49398748	23561518		86028184	0.01	3.651		0.000255993
GTP-binding protein Rheb OS=Mus musculus OX=10090 GN=Rheb PE=1 SV=1	Rheb	14549952	24841032	86876320	149728432	5.971	6.027	0.00178319	0.00151878
DmX-like protein 1 OS=Mus musculus OX=10090 GN=Dmxl1 PE=1 SV=1	Dmxl1	9.99721e+06	14910213	35774348	52701776	3.578	3.535	0.00238278
LIM zinc-binding domain-containing Nebulette OS=Mus musculus OX=10090 GN=Nebl PE=1 SV=1	Nebl	18776808	9168011	3.81696e+07	3.38797e+07	2.033	3.695	0.478169	0.00634075
Sodium/potassium-transporting ATPase subunit alpha-1 OS=Mus musculus OX=10090 GN=Atp1a1 PE=1 SV=1	Atp1a1	525288836	674541995	1308322880	1829377424	2.491	2.712	5.03033e-07	5.92656e-08
Bile salt export pump OS=Mus musculus OX=10090 GN=Abcb11 PE=1 SV=2	Abcb11	68041960	6.8088e+06	64405956	5.01412e+07	0.947	7.364	1	0.000121841
[Pyruvate dehydrogenase (acetyl-transferring)] kinase isozyme 2, mitochondrial OS=Mus musculus OX=10090 GN=Pdk2 PE=1 SV=2	Pdk2		7123913	17351852	21788326	100	3.058		9.47997e-05
Glutamate receptor ionotropic, NMDA 2B OS=Mus musculus OX=10090 GN=Grin2b PE=1 SV=3	Grin2b	7673920342	1.2438e+09	7402205631	2.95641e+09	0.965	2.377	0.937304	1.21944e-09
Plasma membrane calcium-transporting ATPase 1 OS=Mus musculus OX=10090 GN=Atp2b1 PE=1 SV=1	Atp2b1	1055646121	1.03014e+09	2075376749	2852483556	1.966	2.769	1.08079e-06	1.15186e-08
Rab-interacting lysosomal protein OS=Mus musculus OX=10090 GN=Rilp PE=1 SV=1	Rilp	124699360	53302780	176386272	182237456	1.414	3.419	0.300337	1.81162e-06
T-complex protein 1 subunit epsilon OS=Mus musculus OX=10090 GN=Cct5 PE=1 SV=1	Cct5	46412216	53743294	77851989	128670352	1.677	2.394	1.90531e-05	3.99453e-08
Hyaluronan and proteoglycan link protein 2 OS=Mus musculus OX=10090 GN=Hapln2 PE=1 SV=1	Hapln2	95770536	7753821	66810022	18243644	0.698	2.353	0.330858	0.024935
Glycogen phosphorylase, muscle form OS=Mus musculus OX=10090 GN=Pygm PE=1 SV=3	Pygm	137903355	1.17988e+08	373676152	344791244	2.71	2.922	1.47032e-05	1.23672e-06
Ribose-phosphate pyrophosphokinase 2 OS=Mus musculus OX=10090 GN=Prps2 PE=1 SV=4	Prps2	82031316	61203804	197750068	169083528	2.411	2.763	3.11058e-06	1.17407e-07
Ras-related protein Rab-21 OS=Mus musculus OX=10090 GN=Rab21 PE=1 SV=4	Rab21	16114156	2.68935e+06	12199065	2.85183e+07	0.757	10.604
ATP synthase subunit d, mitochondrial OS=Mus musculus OX=10090 GN=Atp5pd PE=1 SV=3	Atp5h	312800017	413012125	365738722	1105830668	1.169	2.677	0.993423	0.000543337
Pre-mRNA-processing-splicing factor 8 OS=Mus musculus OX=10090 GN=Prpf8 PE=1 SV=2	Prpf8	949304262	444322635	1337299504	1201918055	1.409	2.705	0.000271442	3.06876e-09
DnaJ homolog subfamily A member 2 OS=Mus musculus OX=10090 GN=Dnaja2 PE=1 SV=1	Dnaja2	389964439	578912492	787588560	1338476048	2.02	2.312	2.72063e-06	2.09091e-07
Claudin-12 OS=Mus musculus OX=10090 GN=Cldn12 PE=1 SV=2	Cldn12	48033968	4.63277e+06	2.64905e+07	11289100	0.551	2.437	0.276147
Sodium/potassium-transporting ATPase subunit alpha-4 OS=Mus musculus OX=10090 GN=Atp1a4 PE=1 SV=3	Atp1a4	220263984	253997152	55061052	618025280	0.25	2.433	2.13054e-05	0.000314987
ATP synthase F(0) complex subunit B1, mitochondrial OS=Mus musculus OX=10090 GN=Atp5pb PE=1 SV=1	Atp5f1	182388904	184287136	348881400	401007420	1.913	2.176	0.0124755	0.00205454
Ras-related protein Rap-2b OS=Mus musculus OX=10090 GN=Rap2b PE=1 SV=1	Rap2b	16149469	8.1104e+06	30043180	24217360	1.86	2.986	0.00162523	2.94704e-06
[3-methyl-2-oxobutanoate dehydrogenase [lipoamide]] kinase, mitochondrial OS=Mus musculus OX=10090 GN=Bckdk PE=1 SV=1	Bckdk	9179269	13574158	31923286	33900936	3.478	2.497	0.000132452	0.00067586
Spermatogenesis-associated protein 2-like protein OS=Mus musculus OX=10090 GN=Spata2l PE=1 SV=1	Spata2l	88660808	12783069	80954874	29237636	0.913	2.287	1	0.404817
Protein NipSnap homolog 1 OS=Mus musculus OX=10090 GN=Nipsnap1 PE=1 SV=1	Nipsnap1	27681756	27403934	110600368	71838584	3.995	2.621	6.14826e-05	0.00187233
ARF GTPase-activating protein GIT1 OS=Mus musculus OX=10090 GN=Git1 PE=1 SV=1	Git1	80307842	23281466	112333892	58892856	1.399	2.53	0.258695	0.000808871
Glycogen [starch] synthase, liver OS=Mus musculus OX=10090 GN=Gys2 PE=1 SV=2	Gys2	346648704	36683700	230800370	89514120	0.666	2.44	0.0228263	1.60123e-05
Protein phosphatase 1 regulatory subunit 1B OS=Mus musculus OX=10090 GN=Ppp1r1b PE=1 SV=2	Ppp1r1b	11948230	5.99512e+06	12111121	9.12214e+06	1.014	1.522	1	0.470569
Sodium/potassium-transporting ATPase subunit alpha-3 OS=Mus musculus OX=10090 GN=Atp1a3 PE=1 SV=1	Atp1a3	10629904325	8.89704e+09	16590222270	2.36325e+10	1.561	2.656	8.75444e-07	7.30125e-11
39S ribosomal protein L27, mitochondrial OS=Mus musculus OX=10090 GN=Mrpl27 PE=1 SV=1	Mrpl27; Gm6304	210805472	297776512	512109696	798945088	2.429	2.683	7.73653e-06	1.12521e-06
Cytoplasmic FMR1-interacting protein 2 OS=Mus musculus OX=10090 GN=Cyfip2 PE=1 SV=2	Cyfip2	2740577875	1.49536e+09	3.16959e+09	3.99987e+09	1.157	2.675	0.251284	9.22932e-08
CDP-diacylglycerol--inositol 3-phosphatidyltransferase OS=Mus musculus OX=10090 GN=Cdipt PE=1 SV=1	Cdipt	55979457	5.14261e+07	145361632	108356146	2.597	2.107	2.63639e-06	3.52586e-06
Reticulocalbin-2 OS=Mus musculus OX=10090 GN=Rcn2 PE=1 SV=1	Rcn2	323862174	135213443	385829770	3.65359e+08	1.191	2.702	1	2.89415e-05
Mitochondrial 2-oxoglutarate/malate carrier protein OS=Mus musculus OX=10090 GN=Slc25a11 PE=1 SV=3	Slc25a11	1914958262	2045760379	4.49088e+09	5377482498	2.345	2.629	1.18698e-07	6.65459e-09
Serine/threonine-protein kinase MRCK gamma OS=Mus musculus OX=10090 GN=Cdc42bpg PE=1 SV=2	Cdc42bpg	38016180	1.43051e+07	17986610	2.55354e+07	0.473	1.785	0.0604758	0.310068
Tropomyosin alpha-4 chain OS=Mus musculus OX=10090 GN=Tpm4 PE=1 SV=3	Tpm4	132215636	1.39101e+07	99241176	1.28943e+07	0.751	0.927	1	1
Guanine nucleotide-binding protein subunit alpha-11 OS=Mus musculus OX=10090 GN=Gna11 PE=1 SV=1	Gna11	37042884	15691522	34122800	37224468	0.921	2.372	1	5.83957e-05
Guanine nucleotide-binding protein subunit alpha-14 OS=Mus musculus OX=10090 GN=Gna14 PE=1 SV=2	Gna14	37042884	15691522	34122800	37224468	0.921	2.372	1	5.83957e-05
Membrane-associated phosphatidylinositol transfer protein 1 OS=Mus musculus OX=10090 GN=Pitpnm1 PE=1 SV=1	Pitpnm1		6670559	21543620	9.48863e+06	100	1.422		0.960098
Calcium-binding mitochondrial carrier protein SCaMC-3 OS=Mus musculus OX=10090 GN=Slc25a23 PE=1 SV=1	Slc25a23	41382424	66879434	101772148	185497088	2.459	2.774	0.0978156	0.00278051
NADH dehydrogenase [ubiquinone] iron-sulfur protein 8, mitochondrial OS=Mus musculus OX=10090 GN=Ndufs8 PE=1 SV=1	Ndufs8	12794087	13118204		38707420	0.01	2.951		0.118107
Sodium/potassium-transporting ATPase subunit alpha-2 OS=Mus musculus OX=10090 GN=Atp1a2 PE=1 SV=1	Atp1a2	2263019185	1919509270	3680798181	5496526452	1.626	2.864	8.28845e-06	7.50708e-10
Haloacid dehalogenase-like hydrolase domain-containing protein 2 OS=Mus musculus OX=10090 GN=Hdhd2 PE=1 SV=2	Hdhd2	1.35266e+07	24996849	38595922	57204746	2.853	2.288	0.00325153	0.0127418
Protein lin-7 homolog A OS=Mus musculus OX=10090 GN=Lin7a PE=1 SV=2	Lin7a	762982012	406736780	939655628	1077600536	1.232	2.649	0.101725	3.25143e-07
Sodium/calcium exchanger 2 OS=Mus musculus OX=10090 GN=Slc8a2 PE=1 SV=1	Slc8a2	9173614	2.69641e+07	3.71705e+07	85271431	4.052	3.162	0.0153766	0.0171089
NADH dehydrogenase [ubiquinone] flavoprotein 1, mitochondrial OS=Mus musculus OX=10090 GN=Ndufv1 PE=1 SV=1	Ndufv1	28822395	2.55529e+07	50873232	60663775	1.765	2.374	0.271024	0.035413
cAMP-dependent protein kinase type I-alpha regulatory subunit OS=Mus musculus OX=10090 GN=Prkar1a PE=1 SV=3	Prkar1a	59388864	13268488	74474000	44270824	1.254	3.337	0.654807	9.93991e-05
Regulator of nonsense transcripts 1 OS=Mus musculus OX=10090 GN=Upf1 PE=1 SV=2	Upf1	1.29108e+09	747998410	2289612406	1837321003	1.773	2.456	0.00113752	8.41915e-06
Tubulin polymerization-promoting protein OS=Mus musculus OX=10090 GN=Tppp PE=1 SV=1	Tppp	5.2614e+06	19725404	10919268	42240807	2.075	2.141	0.589174	0.417484
Tubulin beta-4A chain OS=Mus musculus OX=10090 GN=Tubb4a PE=1 SV=3	Tubb4a	4426716907	4071168750	8.65462e+09	9554835761	1.955	2.347	1.23268e-06	1.98994e-08
Translin OS=Mus musculus OX=10090 GN=Tsn PE=1 SV=1	Tsn	8446953	23556659		37995944	0.01	1.613		0.00640587
Long-chain-fatty-acid--CoA ligase ACSBG1 OS=Mus musculus OX=10090 GN=Acsbg1 PE=1 SV=1	Acsbg1	25251184	2.97296e+07	69996846	106277708	2.772	3.575	0.00172885	0.000147593
Elongator complex protein 2 OS=Mus musculus OX=10090 GN=Elp2 PE=1 SV=1	Elp2	148380872	76835264	156818304	180117092	1.057	2.344	1	1.28378e-05
Sideroflexin-5 OS=Mus musculus OX=10090 GN=Sfxn5 PE=1 SV=2	Sfxn5	224157676	311837739	369459840	741741258	1.648	2.379	0.000372497	1.39576e-06
Peroxiredoxin-5, mitochondrial OS=Mus musculus OX=10090 GN=Prdx5 PE=1 SV=2	Prdx5	1.03583e+09	5.72952e+08	2.01265e+09	1355426557	1.943	2.366	3.18492e-07	1.31005e-08
Rap guanine nucleotide exchange factor 4 OS=Mus musculus OX=10090 GN=Rapgef4 PE=1 SV=1	Rapgef4	3057584670	3.78775e+08	2120525183	681295391	0.694	1.799	3.10244e-06	3.52484e-08
3-hydroxyisobutyrate dehydrogenase, mitochondrial OS=Mus musculus OX=10090 GN=Hibadh PE=1 SV=1	Hibadh		8823528		33830456		3.834		0.000102573
Microsomal glutathione S-transferase 3 OS=Mus musculus OX=10090 GN=Mgst3 PE=1 SV=1	Mgst3	67071144	15291757	123398808	29918852	1.84	1.957	0.000176166	2.07704e-05
Tyrosine-protein kinase HCK OS=Mus musculus OX=10090 GN=Hck PE=1 SV=4	Hck	48246540	9725169	59431608	18826154	1.232	1.936	0.189347	4.2287e-05
Tyrosine-protein kinase Lyn OS=Mus musculus OX=10090 GN=Lyn PE=1 SV=4	Lyn	48246540	9725169	59431608	18826154	1.232	1.936	0.189347	4.2287e-05
Unconventional myosin-Ie OS=Mus musculus OX=10090 GN=Myo1e PE=1 SV=1	Myo1e	1318053280	1.35322e+08	1065700596	256286780	0.809	1.894	0.0246852	1.41804e-06
Tubulin beta-2A chain OS=Mus musculus OX=10090 GN=Tubb2a PE=1 SV=1	Tubb2a	8.2926e+09	8.2267e+09	1.60407e+10	1.9216e+10	1.934	2.336	1.26049e-06	3.74202e-08
Vacuolar protein sorting-associated protein 26B OS=Mus musculus OX=10090 GN=Vps26b PE=1 SV=1	Vps26b	244129248	29630909		93037024	0.01	3.14		2.58883e-05
Syntaxin-1B OS=Mus musculus OX=10090 GN=Stx1b PE=1 SV=1	Stx1b	142721390	75708550	181569970	161202062	1.272	2.129	0.625629	0.00122622
Microtubule-associated protein 1A OS=Mus musculus OX=10090 GN=Map1a PE=1 SV=2	Map1a; Mtap1a	1.90646e+10	3.79219e+09	2.40484e+10	2.19521e+10	1.261	5.789	3.38218e-05	1.61232e-12
Secretory carrier-associated membrane protein 5 OS=Mus musculus OX=10090 GN=Scamp5 PE=1 SV=1	Scamp5	20157970	26814808	41104384	75096328	2.039	2.801	0.0139535	0.00444309
Neuronal membrane glycoprotein M6-b OS=Mus musculus OX=10090 GN=Gpm6b PE=1 SV=2	Gpm6b	13519372	11818826	30848068	26934898	2.282	2.279	0.00124775	0.000918724
Destrin OS=Mus musculus OX=10090 GN=Dstn PE=1 SV=3	Dstn	517079943	437531199	883719331	1101578796	1.709	2.518	0.000796618	2.52121e-05
Cytosolic acyl coenzyme A thioester hydrolase OS=Mus musculus OX=10090 GN=Acot7 PE=1 SV=2	Acot7	77158650	45857196	138186276	99428358	1.791	2.168	0.000525768	2.42948e-05
Septin-6 OS=Mus musculus OX=10090 GN=Septin6 PE=1 SV=4	Sep6	2.41519e+08	2.25388e+08	411128896	5.27557e+08	1.702	2.341	0.020629	0.00887195
Inositol 1,4,5-trisphosphate receptor type 3 OS=Mus musculus OX=10090 GN=Itpr3 PE=1 SV=3	Itpr3	13152226	22697077	66581486	81172260	5.062	3.576	9.12461e-05	0.000443226
Reticulon-1 OS=Mus musculus OX=10090 GN=Rtn1 PE=1 SV=1	Rtn1	399495650	689058086	7.54956e+08	1595241694	1.89	2.315	2.33806e-06	4.77253e-08
Synapsin-2 OS=Mus musculus OX=10090 GN=Syn2 PE=1 SV=2	Syn2	1080457732	538263431	1303637196	1726770404	1.207	3.208	0.214166	5.26862e-07
Fumarate hydratase, mitochondrial OS=Mus musculus OX=10090 GN=Fh PE=1 SV=3	Fh1	4.15289e+07	1.76035e+07	50996724	65895952	1.228	3.743	0.99375	0.00044653
Protein spire homolog 1 OS=Mus musculus OX=10090 GN=Spire1 PE=1 SV=1	Spire1	1001818792	99689773	774153120	188266291	0.773	1.889	0.0287299	1.37771e-05
Complement component 1 Q subcomponent-binding protein, mitochondrial OS=Mus musculus OX=10090 GN=C1qbp PE=1 SV=1	C1qbp	281425128	7.59775e+07	396168000	3.82402e+08	1.408	5.033	0.769234	0.000131983
ADP/ATP translocase 4 OS=Mus musculus OX=10090 GN=Slc25a31 PE=1 SV=1	Slc25a31	6738494976	8682975872	11906196992	20098831442	1.767	2.315	9.78341e-07	8.76229e-09
Gephyrin OS=Mus musculus OX=10090 GN=Gphn PE=1 SV=2	Gphn	2396962488	721672150	2.5655e+09	1231730847	1.07	1.707	0.658712	1.85119e-07
Tubulin beta-4B chain OS=Mus musculus OX=10090 GN=Tubb4b PE=1 SV=1	Tubb4b	3.10462e+10	2.91416e+10	5.74519e+10	7.19052e+10	1.851	2.467	4.79391e-08	1.56168e-10
Cytochrome c oxidase subunit 6B1 OS=Mus musculus OX=10090 GN=Cox6b1 PE=1 SV=2	Cox6b1	38193092	8917744	52222512	17238166	1.367	1.933	0.346439	0.000707024
Reticulon-3 OS=Mus musculus OX=10090 GN=Rtn3 PE=1 SV=2	Rtn3	159696712	131033220	146096528	242978952	0.915	1.854	1	0.00572669
Ubiquitin carboxyl-terminal hydrolase 5 OS=Mus musculus OX=10090 GN=Usp5 PE=1 SV=1	Usp5	32788282	8451730	44412864	37643464	1.355	4.454	1	0.0282276
DOMON domain-containing protein FRRS1L OS=Mus musculus OX=10090 GN=Frrs1l PE=1 SV=1	6430704M03Rik; Frrs1l	21144994	10130745	31357094	22059226	1.483	2.177	0.608546	0.0382971
E3 ubiquitin-protein ligase ZFP91 OS=Mus musculus OX=10090 GN=Zfp91 PE=1 SV=3	Zfp91	2313879782	442833957	401024350	791309676	0.173	1.787	1.29302e-07	0.0016389
Voltage-dependent anion-selective channel protein 2 OS=Mus musculus OX=10090 GN=Vdac2 PE=1 SV=2	Vdac2	552427088	3.4975e+08	743204116	755573560	1.345	2.16	9.41866e-05	6.97528e-09
Heat shock protein HSP 90-alpha OS=Mus musculus OX=10090 GN=Hsp90aa1 PE=1 SV=4	Hsp90aa1	75939476	3.55945e+07	32079104	63685988	0.422	1.789	0.0420067	0.0819396
Ubiquitin thioesterase OTUB1 OS=Mus musculus OX=10090 GN=Otub1 PE=1 SV=2	Otub1	21385706	21253764	51138772	39258108	2.391	1.847	5.10204e-05	0.000330399
Glutamate receptor ionotropic, NMDA 2A OS=Mus musculus OX=10090 GN=Grin2a PE=1 SV=2	Grin2a	2121361838	1.71162e+08	1723442757	6.88972e+08	0.812	4.025	0.0146277	7.49187e-11
Disintegrin and metalloproteinase domain-containing protein 22 OS=Mus musculus OX=10090 GN=Adam22 PE=1 SV=2	Adam22	1498974024	2.05719e+08	301689230	410629328	0.201	1.996	0.0369113	0.640238
V-type proton ATPase subunit C 1 OS=Mus musculus OX=10090 GN=Atp6v1c1 PE=1 SV=4	Atp6v1c1	336621748	8.65125e+07	353399643	188043402	1.05	2.174	1	8.92026e-07
ADP-ribosylation factor 4 OS=Mus musculus OX=10090 GN=Arf4 PE=1 SV=2	Arf4	88130612	116071076	67786120	294265884	0.769	2.535	1	0.0317524
ELAV-like protein 1 OS=Mus musculus OX=10090 GN=Elavl1 PE=1 SV=2	Elavl1	1.36417e+08	1.17754e+08	181764528	2.73583e+08	1.332	2.323	0.00323348	1.6121e-08
Cold-inducible RNA-binding protein OS=Mus musculus OX=10090 GN=Cirbp PE=1 SV=1	Cirbp	337139592	942425384	419564992	1744747500	1.244	1.851	0.82723	0.104813
Disks large homolog 1 OS=Mus musculus OX=10090 GN=Dlg1 PE=1 SV=1	Dlg1	354682532	1.57076e+08	527718710	274248277	1.488	1.746	0.159698	0.00233063
Plasma membrane calcium-transporting ATPase 2 OS=Mus musculus OX=10090 GN=Atp2b2 PE=1 SV=2	Atp2b2	532568268	474682689	796069782	1251457144	1.495	2.636	0.000691955	9.03785e-08
Solute carrier family 12 member 4 OS=Mus musculus OX=10090 GN=Slc12a4 PE=1 SV=2	Slc12a4	51515731	107662016	125179616	224112036	2.43	2.082		0.000177005
Solute carrier family 12 member 6 OS=Mus musculus OX=10090 GN=Slc12a6 PE=1 SV=2	Slc12a6	51515731	107662016	125179616	224112036	2.43	2.082		0.000177005
Cytochrome c1, heme protein, mitochondrial OS=Mus musculus OX=10090 GN=Cyc1 PE=1 SV=1	Cyc1	68768010	156665785	222315223	393417930	3.233	2.511	2.1258e-08	8.07308e-08
Erbin OS=Mus musculus OX=10090 GN=Erbin PE=1 SV=3	Erbb2ip; Erbin	4.41453e+07	1.36072e+06	4.17686e+07	3.81324e+06	0.946	2.802	1	0.131737
Solute carrier family 12 member 2 OS=Mus musculus OX=10090 GN=Slc12a2 PE=1 SV=2	Slc12a2	1.64639e+07	3.49083e+06		5.44901e+06	0.01	1.561		0.693394
Mitochondrial fission 1 protein OS=Mus musculus OX=10090 GN=Fis1 PE=1 SV=1	Fis1	17659006		5.96506e+06	8982402	0.338	100
V-type proton ATPase subunit S1 OS=Mus musculus OX=10090 GN=Atp6ap1 PE=1 SV=1	Atp6ap1	36251604	3592049	39128820	4.25504e+06	1.079	1.185	0.820325
ADP-ribosylation factor-like protein 1 OS=Mus musculus OX=10090 GN=Arl1 PE=1 SV=1	Arl1	13164484	13498817	69531288	35742908	5.282	2.648	0.000159214	0.00539309
Rho-related GTP-binding protein RhoG OS=Mus musculus OX=10090 GN=Rhog PE=1 SV=1	Rhog	945608312	270484090	833555114	503642639	0.882	1.862	0.832201	6.94352e-06
Acyl-coenzyme A thioesterase 11 OS=Mus musculus OX=10090 GN=Acot11 PE=1 SV=1	Acot11	34537212	1.71516e+07	37015660	38770650	1.072	2.26	1	0.0686005
Dolichyl-diphosphooligosaccharide--protein glycosyltransferase 48 kDa subunit OS=Mus musculus OX=10090 GN=Ddost PE=1 SV=2	Ddost	1.05496e+07	14958909	16031335	33174808	1.52	2.218	0.269884	0.00785243
T-complex protein 1 subunit beta OS=Mus musculus OX=10090 GN=Cct2 PE=1 SV=4	Cct2	10218041	3.78789e+07	79947114	162929796	7.824	4.301	0.000109636	0.00268648
Syntaxin-1A OS=Mus musculus OX=10090 GN=Stx1a PE=1 SV=3	Stx1a	20347034	23877244		40381208	0.01	1.691		0.000543337
Syntaxin-2 OS=Mus musculus OX=10090 GN=Stx2 PE=1 SV=1	Stx2	20347034	23877244		40381208	0.01	1.691		0.000543337
ELMO domain-containing protein 1 OS=Mus musculus OX=10090 GN=Elmod1 PE=1 SV=2	Elmod1	20347034	23877244		40381208	0.01	1.691		0.000543337
Signal recognition particle subunit SRP68 OS=Mus musculus OX=10090 GN=Srp68 PE=1 SV=2	Srp68	7635755	12514152		7.33156e+07	0.01	5.859		0.0112574
Calcium/calmodulin-dependent protein kinase type II subunit alpha OS=Mus musculus OX=10090 GN=Camk2a PE=1 SV=2	Camk2a	9.41927e+10	2.84726e+10	7.28209e+10	5.53492e+10	0.773	1.944	0.00203507	2.71737e-07
Histone H3.2 OS=Mus musculus OX=10090 GN=Hist1h3b PE=1 SV=2	Hist1h3d; Hist1h3f; Hist2h3c1; Hist2h3b; Hist2h3c2; Hist1h3c; Hist1h3e; Hist1h3b	812636392	372449716	1534708502	795333064	1.889	2.135	0.00087383	9.57119e-05
Histone H3.1 OS=Mus musculus OX=10090 GN=H3c1 PE=1 SV=2	Hist1h3i; Hist1h3a; Hist1h3g; Hist1h3h	812636392	372449716	1534708502	795333064	1.889	2.135	0.00087383	9.57119e-05
Histone H3.3C OS=Mus musculus OX=10090 GN=H3f3c PE=3 SV=3	H3f3c; Gm7426	812636392	372449716	1534708502	795333064	1.889	2.135	0.00087383	9.57119e-05
Histone H3.3 OS=Mus musculus OX=10090 GN=H3-3a PE=1 SV=2	H3f3a; H3f3b	812636392	372449716	1534708502	795333064	1.889	2.135	0.00087383	9.57119e-05
Ras-related protein Rap-1b OS=Mus musculus OX=10090 GN=Rap1b PE=1 SV=2	Rap1b	94334496	34052920	106329632	60799404	1.127	1.785	1	0.0192904
Ras-related protein Rap-1A OS=Mus musculus OX=10090 GN=Rap1a PE=1 SV=1	Rap1a	121890790	39068676	106329632	60799404	0.872	1.556	1	0.142171
Tubulin beta-5 chain OS=Mus musculus OX=10090 GN=Tubb5 PE=1 SV=1	Tubb5	3771983259	2354669489	8405450115	5319490326	2.228	2.259	1.83394e-06	1.96618e-07
Ubiquitin-conjugating enzyme E2 T OS=Mus musculus OX=10090 GN=Ube2t PE=1 SV=1	Ube2t	261157344	3.50729e+06	87592920	35438284	0.335	10.104	0.00577107
Protein shisa-7 OS=Mus musculus OX=10090 GN=Shisa7 PE=1 SV=3	Shisa7	103165712	1.65171e+07	137580184	72977508	1.334	4.418	1	0.000399039
Nesprin-1 OS=Mus musculus OX=10090 GN=Syne1 PE=1 SV=2	Syne1	1200326635	1.20558e+08	9.03588e+08	2.22867e+08	0.753	1.849	0.266779	0.000663284
Plasma membrane calcium-transporting ATPase 4 OS=Mus musculus OX=10090 GN=Atp2b4 PE=1 SV=1	Atp2b4	49690560	23409259	42649448	42975932	0.858	1.836	1	0.239266
UPF0606 protein KIAA1549 OS=Mus musculus OX=10090 GN=Kiaa1549 PE=1 SV=3	D630045J12Rik	4.6739e+07			18783590	0.01	100
Argininosuccinate synthase OS=Mus musculus OX=10090 GN=Ass1 PE=1 SV=1	Ass1	130597105	3.04156e+08	239963638	726033716	1.837	2.387	0.134324	0.00356024
Ubiquitin carboxyl-terminal hydrolase CYLD OS=Mus musculus OX=10090 GN=Cyld PE=1 SV=2	Cyld	225718322	14663210	263965158	4.34787e+07	1.169	2.965	1	0.000653633
Guanine nucleotide-binding protein G(q) subunit alpha OS=Mus musculus OX=10090 GN=Gnaq PE=1 SV=4	Gnaq	69013386	28511240	61445240	53576333	0.89	1.879	0.997331	0.00664106
Microtubule-associated protein 1B OS=Mus musculus OX=10090 GN=Map1b PE=1 SV=2	Map1b; Mtap1b	4352769813	1.0869e+09	4501584440	2319989569	1.034	2.134	1	1.91433e-10
Tubulin alpha chain-like 3 OS=Mus musculus OX=10090 GN=Tubal3 PE=2 SV=2	Tubal3	1645791720	1861867335	3034981369	3924067721	1.844	2.108	6.69712e-05	4.4563e-06
Tubulin beta-3 chain OS=Mus musculus OX=10090 GN=Tubb3 PE=1 SV=1	Tubb3	4.0729e+10	4.14325e+10	7.7804e+10	89669168148	1.91	2.164	1.33214e-07	3.32183e-09
Cofilin-1 OS=Mus musculus OX=10090 GN=Cfl1 PE=1 SV=3	Cfl1	3.12494e+09	2.17143e+09	3.1119e+09	4063803718	0.996	1.871	1	6.84182e-07
Apoptosis-inducing factor 1, mitochondrial OS=Mus musculus OX=10090 GN=Aifm1 PE=1 SV=1	Aifm1	2.83476e+06	2.20763e+07	864232	4.52324e+07	0.305	2.049	0.0878238	0.873692
Serine/threonine-protein phosphatase 2B catalytic subunit alpha isoform OS=Mus musculus OX=10090 GN=Ppp3ca PE=1 SV=1	Ppp3ca	1.40708e+09	980917525	2.12681e+09	2152214828	1.512	2.194	1.62514e-05	1.73311e-08
LIM and SH3 domain protein 1 OS=Mus musculus OX=10090 GN=Lasp1 PE=1 SV=1	Lasp1	69691024	38187335	78433528	36468036	1.125	0.955	1	1
Neurexin-1 OS=Mus musculus OX=10090 GN=Nrxn1 PE=1 SV=3	Nrxn1	28650616	5.52044e+06	18106272	13383387	0.632	2.424	0.832201
Neurexin-1-beta OS=Mus musculus OX=10090 GN=Nrxn1 PE=1 SV=1	Nrxn1	28650616	5.52044e+06	18106272	13383387	0.632	2.424	0.832201
Neurochondrin OS=Mus musculus OX=10090 GN=Ncdn PE=1 SV=1	Ncdn	407042316	351391121	769079864	8.30805e+08	1.889	2.364	1.42299e-06	4.72168e-08
Calcium/calmodulin-dependent protein kinase type II subunit beta OS=Mus musculus OX=10090 GN=Camk2b PE=1 SV=2	Camk2b	1.16233e+11	2.52747e+10	1.07231e+11	4.98473e+10	0.923	1.972	0.0858828	4.77471e-09
28S ribosomal protein S29, mitochondrial OS=Mus musculus OX=10090 GN=Dap3 PE=1 SV=1	Dap3	1780740262	198243360	106020252	294656888	0.06	1.486	3.25227e-06	0.536385
C-terminal-binding protein 1 OS=Mus musculus OX=10090 GN=Ctbp1 PE=1 SV=2	Ctbp1	1.63228e+08	214072988	136927168	460091562	0.839	2.149	0.923118	0.000691902
Dynein light chain Tctex-type 3 OS=Mus musculus OX=10090 GN=Dynlt3 PE=1 SV=1	Dynlt3	1.80739e+07	23496562	1.48283e+07	46375704	0.82	1.974	1	0.0637358
Signal-induced proliferation-associated protein 1 OS=Mus musculus OX=10090 GN=Sipa1 PE=1 SV=2	Sipa1	2.7335e+07	1.77212e+06	306357	3.32868e+06	0.011	1.878	0.000424116
Glutathione S-transferase P 2 OS=Mus musculus OX=10090 GN=Gstp2 PE=1 SV=2	Gstp2	69774032	91426316	57156510	227319840	0.819	2.486	1	0.0804021
ADP/ATP translocase 2 OS=Mus musculus OX=10090 GN=Slc25a5 PE=1 SV=3	Slc25a5	1.84793e+10	2.38892e+10	37474129521	51796869542	2.028	2.168	7.33138e-10	6.46004e-11
Adenylosuccinate lyase OS=Mus musculus OX=10090 GN=Adsl PE=1 SV=2	Adsl	9383393	11354793	18845116	23921204	2.008	2.107		0.0163066
Isocitrate dehydrogenase [NAD] subunit gamma 1, mitochondrial OS=Mus musculus OX=10090 GN=Idh3g PE=1 SV=1	Idh3g	2.67673e+08	2.88519e+08	543448064	620271264	2.03	2.15	0.0489464	0.00640587
Beta-enolase OS=Mus musculus OX=10090 GN=Eno3 PE=1 SV=3	Eno3	1139972001	746769058	1390443972	1.41761e+09	1.22	1.898	0.00148277	2.01809e-08
Abnormal spindle-like microcephaly-associated protein homolog OS=Mus musculus OX=10090 GN=Aspm PE=1 SV=2	Aspm	763256384	805412352	1.66389e+07	1567115648	0.022	1.946	9.00015e-08	0.0176451
Ras-related C3 botulinum toxin substrate 3 OS=Mus musculus OX=10090 GN=Rac3 PE=1 SV=1	Rac3	1441932384	316316536	1516203008	562932716	1.052	1.78	1	4.53503e-07
GTPase IMAP family member 4 OS=Mus musculus OX=10090 GN=Gimap4 PE=1 SV=2		185033568	23623854	155782064	45779980	0.842	1.938	0.814975	0.00133676
Nuclear pore complex protein Nup155 OS=Mus musculus OX=10090 GN=Nup155 PE=1 SV=1	Nup155	185033568	23623854	155782064	45779980	0.842	1.938	0.814975	0.00133676
Phospholipid phosphatase 3 OS=Mus musculus OX=10090 GN=Plpp3 PE=1 SV=1	Ppap2b; Plpp3	156741376	1.7013e+07	134370352	28931082	0.857	1.701	0.645702	0.000137163
Calcium/calmodulin-dependent 3',5'-cyclic nucleotide phosphodiesterase 1B OS=Mus musculus OX=10090 GN=Pde1b PE=1 SV=2	Pde1b	9.87104e+06	22095384	14902742	45676560	1.51	2.067	0.414103	0.122212
Calcium/calmodulin-dependent 3',5'-cyclic nucleotide phosphodiesterase 1C OS=Mus musculus OX=10090 GN=Pde1c PE=1 SV=2	Pde1c	9.87104e+06	22095384	14902742	45676560	1.51	2.067	0.414103	0.122212
Protein-L-isoaspartate(D-aspartate) O-methyltransferase OS=Mus musculus OX=10090 GN=Pcmt1 PE=1 SV=3	Pcmt1	25725364	43711846	70014096	56313840	2.722	1.288		0.340566
Junction plakoglobin OS=Mus musculus OX=10090 GN=Jup PE=1 SV=3	Jup	71531474	76381730	127714408	95806826	1.785	1.254	0.00132078	0.234695
Neuron-specific calcium-binding protein hippocalcin OS=Mus musculus OX=10090 GN=Hpca PE=1 SV=2	Hpca	91938968	47935800	132969928	96772528	1.446	2.019	0.00458557	1.34552e-05
Neurocalcin-delta OS=Mus musculus OX=10090 GN=Ncald PE=1 SV=4	Ncald	91938968	47935800	132969928	96772528	1.446	2.019	0.00458557	1.34552e-05
Heat shock protein HSP 90-beta OS=Mus musculus OX=10090 GN=Hsp90ab1 PE=1 SV=3	Hsp90ab1	699194786	5.15069e+08	597037348	1071726712	0.854	2.081	0.589174	9.98498e-06
Cytochrome b-c1 complex subunit 2, mitochondrial OS=Mus musculus OX=10090 GN=Uqcrc2 PE=1 SV=1	Uqcrc2	358457217	6.02883e+08	660052723	1297507011	1.841	2.152	0.000328793	5.4843e-05
Vacuolar protein sorting-associated protein 37B OS=Mus musculus OX=10090 GN=Vps37b PE=1 SV=1	Vps37b		2.2458e+06	3.32842e+06	6.1862e+06	100	2.755		0.0285181
Tubulin alpha-4A chain OS=Mus musculus OX=10090 GN=Tuba4a PE=1 SV=1	Tuba4a	6.2821e+09	6.58932e+09	1.24263e+10	1.39908e+10	1.978	2.123	1.98359e-06	8.48204e-08
Cytospin-A OS=Mus musculus OX=10090 GN=Specc1l PE=1 SV=1	Specc1l	913004532	28648894	493793880	41497816	0.541	1.448	0.100483	0.523685
Zinc finger protein 142 OS=Mus musculus OX=10090 GN=Znf142 PE=2 SV=1	Zfp142	75586032	77555568	140134288	175871040	1.854	2.268	0.00262304	0.000183389
Rho-related GTP-binding protein RhoB OS=Mus musculus OX=10090 GN=Rhob PE=1 SV=1	Rhob	3.27218e+07	37705168		68125632	0.01	1.807		0.752691
Phosphate carrier protein, mitochondrial OS=Mus musculus OX=10090 GN=Slc25a3 PE=1 SV=1	Slc25a3	2775204146	3.97872e+09	5685124208	8.20779e+09	2.049	2.063	2.64794e-07	1.13979e-07
Pleckstrin homology domain-containing family A member 6 OS=Mus musculus OX=10090 GN=Plekha6 PE=1 SV=1	Plekha6	3.71006e+08	3.97458e+07	2.29108e+08	62680632	0.618	1.577	0.0144589	0.00485083
Synaptic vesicle glycoprotein 2B OS=Mus musculus OX=10090 GN=Sv2b PE=1 SV=1	Sv2b	29239340	11858564	37767420	32368478	1.292	2.73	1	0.013665
NCK-interacting protein with SH3 domain OS=Mus musculus OX=10090 GN=Nckipsd PE=1 SV=2	Nckipsd	972439581	1.10932e+08	6.0007e+08	220841395	0.617	1.991	0.00440584	0.000115063
Cytoplasmic dynein 1 heavy chain 1 OS=Mus musculus OX=10090 GN=Dync1h1 PE=1 SV=2	Dync1h1	3.05509e+09	8.70433e+08	2845537560	1.65107e+09	0.931	1.897	0.27993	5.72026e-09
Peflin OS=Mus musculus OX=10090 GN=Pef1 PE=1 SV=1	Pef1	9.84563e+06	8084120	1.20702e+07	19671062	1.226	2.433	0.991023	0.00320379
Alpha-enolase OS=Mus musculus OX=10090 GN=Eno1 PE=1 SV=3	Eno1; Gm5506; Eno1b	5038970710	4.84843e+09	7.51384e+09	9013625150	1.491	1.859	7.8861e-06	3.99453e-08
Vesicular glutamate transporter 1 OS=Mus musculus OX=10090 GN=Slc17a7 PE=1 SV=2	Slc17a7	1.45113e+08	9.56715e+07	150119758	1.90052e+08	1.035	1.987	1	0.614405
Dihydropyrimidinase-related protein 2 OS=Mus musculus OX=10090 GN=Dpysl2 PE=1 SV=2	Dpysl2	6213540541	4.59496e+09	8344720261	9.60667e+09	1.343	2.091	3.47899e-05	4.77471e-09
Poly(rC)-binding protein 2 OS=Mus musculus OX=10090 GN=Pcbp2 PE=1 SV=1	Pcbp2	121495088	86242976	458113592	152581648	3.771	1.769	2.91086e-05	0.01635
Calcium-binding mitochondrial carrier protein SCaMC-2 OS=Mus musculus OX=10090 GN=Slc25a25 PE=1 SV=1	Slc25a25	50278271	165610557	135497288	315109611	2.695	1.903	0.00118049	0.0041655
Sickle tail protein OS=Mus musculus OX=10090 GN=Skt PE=1 SV=1	Etl4	1203949799	3.27189e+08	997588277	5.60839e+08	0.829	1.714	0.400013	0.00181818
Histone H4 OS=Mus musculus OX=10090 GN=H4c1 PE=1 SV=2	Hist4h4; Hist1h4a; Hist1h4k; Hist1h4c; Hist1h4i; Hist1h4n; Hist1h4h; Hist1h4f; Hist1h4j; Hist1h4b; Hist1h4m; Hist1h4d; Hist2h4; LOC100862646; LOC102641229	195182354	582927284	1253329472	1032761314	6.421	1.772	4.34086e-10	0.000125772
MICOS complex subunit Mic60 OS=Mus musculus OX=10090 GN=Immt PE=1 SV=1	Immt	4.72982e+08	2.88232e+08	336372632	577943992	0.711	2.005	0.299247	7.72403e-05
Ermin OS=Mus musculus OX=10090 GN=Ermn PE=1 SV=1	Ermn	254168996	50676288	255875696	92598996	1.007	1.827	1	0.00559589
ADP-ribosylation factor-like protein 11 OS=Mus musculus OX=10090 GN=Arl11 PE=2 SV=1	Arl11	309850544	377717242		679124480	0.01	1.798		0.00410333
Serine/threonine-protein phosphatase 2B catalytic subunit gamma isoform OS=Mus musculus OX=10090 GN=Ppp3cc PE=1 SV=1	Ppp3cc	2.18354e+08	125057404	5.55791e+08	300376031	2.545	2.402	1.02654e-06	5.54413e-07
Lamina-associated polypeptide 2, isoforms alpha/zeta OS=Mus musculus OX=10090 GN=Tmpo PE=1 SV=4	Tmpo	1.42087e+06	6.92304e+06	7.04088e+06	10366158	4.955	1.497	0.0144181	0.752691
Lamina-associated polypeptide 2, isoforms beta/delta/epsilon/gamma OS=Mus musculus OX=10090 GN=Tmpo PE=1 SV=4	Tmpo	1.42087e+06	6.92304e+06	7.04088e+06	10366158	4.955	1.497	0.0144181	0.752691
ADP/ATP translocase 1 OS=Mus musculus OX=10090 GN=Slc25a4 PE=1 SV=4	Slc25a4	8.30515e+09	8.46712e+09	15923576190	1.6905e+10	1.917	1.997	2.53143e-07	4.50945e-08
Solute carrier family 2, facilitated glucose transporter member 1 OS=Mus musculus OX=10090 GN=Slc2a1 PE=1 SV=4	Slc2a1	257538726	173013703	297781984	277889325	1.156	1.606	0.919893	0.000261301
Cytochrome b-c1 complex subunit 9 OS=Mus musculus OX=10090 GN=Uqcr10 PE=1 SV=1	Uqcr10	82461923	128571876	188785804	223136534	2.289	1.736	0.0889079	0.87662
Atlastin-1 OS=Mus musculus OX=10090 GN=Atl1 PE=1 SV=1	Atl1	3.31751e+06	4249693	7.26284e+06	4781798	2.189	1.125	0.0125856	1
Atlastin-3 OS=Mus musculus OX=10090 GN=Atl3 PE=1 SV=1	Atl3	3.31751e+06	4249693	7.26284e+06	4781798	2.189	1.125	0.0125856	1
60S ribosomal protein L35a OS=Mus musculus OX=10090 GN=Rpl35a PE=1 SV=2	Rpl35a-ps4; Rpl35a; Rpl35a-ps2; Gm10243; Rpl35a-ps5; LOC100862595; Gm14279; LOC100048620	703849600	6.43846e+08	8.49808e+08	1224082802	1.207	1.901	0.00904436	4.56282e-06
Synaptotagmin-5 OS=Mus musculus OX=10090 GN=Syt5 PE=1 SV=1	Syt5	2.04917e+07	6.12028e+06	17617870	1.09955e+07	0.86	1.797	1	0.17897
Mitochondrial dicarboxylate carrier OS=Mus musculus OX=10090 GN=Slc25a10 PE=1 SV=2	Slc25a10; 0610009L18Rik	2.55055e+07	17977845	12707566	35495434	0.498	1.974		0.0559513
RuvB-like 2 OS=Mus musculus OX=10090 GN=Ruvbl2 PE=1 SV=3	Ruvbl2	10120070	11598343	15484288	19911748	1.53	1.717	0.768878	0.463245
S-phase kinase-associated protein 1 OS=Mus musculus OX=10090 GN=Skp1 PE=1 SV=3	Skp1a	521380496	522629118	624466522	895451192	1.198	1.713	0.0287299	9.84238e-06
Tryptophan 5-hydroxylase 2 OS=Mus musculus OX=10090 GN=Tph2 PE=1 SV=2	Tph2		13267223		15264729		1.151		0.687158
Fascin OS=Mus musculus OX=10090 GN=Fscn1 PE=1 SV=4	Fscn1	3.61218e+07	1.81611e+07	32813988	31535172	0.908	1.736	1	1
Synaptosomal-associated protein 25 OS=Mus musculus OX=10090 GN=Snap25 PE=1 SV=1	Snap25	2.67564e+08	247640774	326320673	3.90446e+08	1.22	1.577	1	0.104813
Cytoplasmic dynein 1 light intermediate chain 1 OS=Mus musculus OX=10090 GN=Dync1li1 PE=1 SV=1	Dync1li1	9777839	5558213	12579015	12972877	1.286	2.334		0.0765888
Disks large-associated protein 3 OS=Mus musculus OX=10090 GN=Dlgap3 PE=1 SV=1	Dlgap3	3.38658e+09	5.21242e+08	2.94198e+09	8.12315e+08	0.869	1.558	0.0296694	4.15324e-06
Ras-related C3 botulinum toxin substrate 1 OS=Mus musculus OX=10090 GN=Rac1 PE=1 SV=1	Rac1	2428870476	520434703	2425208166	834227166	0.998	1.603	1	5.43083e-05
Cytoplasmic dynein 1 light intermediate chain 2 OS=Mus musculus OX=10090 GN=Dync1li2 PE=1 SV=2	Dync1li2	6521738	2423134	6750559	6.08462e+06	1.035	2.511
Dynamin-3 OS=Mus musculus OX=10090 GN=Dnm3 PE=1 SV=1	Dnm3	830137582	2.62763e+08	273379730	434107604	0.329	1.652	6.42494e-07	0.000339462
Sorting and assembly machinery component 50 homolog OS=Mus musculus OX=10090 GN=Samm50 PE=1 SV=1	Samm50	5.66718e+06	2876815	11932052	8395064	2.105	2.918	0.014312	0.000965748
Mitochondrial glutamate carrier 1 OS=Mus musculus OX=10090 GN=Slc25a22 PE=1 SV=1	Slc25a22	744855367	1317046834	1898179190	2742670076	2.548	2.082	1.23585e-07	1.88749e-07
Dihydropyrimidinase-related protein 1 OS=Mus musculus OX=10090 GN=Crmp1 PE=1 SV=1	Crmp1	368084026	458091496	746710738	829934496	2.029	1.812	9.17522e-08	1.32453e-07
Pannexin-2 OS=Mus musculus OX=10090 GN=Panx2 PE=1 SV=2	Panx2	97849635	1758947	181137864	5744148	1.851	3.266	0.260431	0.00164286
Enoyl-CoA delta isomerase 1, mitochondrial OS=Mus musculus OX=10090 GN=Eci1 PE=1 SV=2	Eci1	69256848	32471382	6.94701e+07	56187472	1.003	1.73		0.125465
Wiskott-Aldrich syndrome protein family member 3 OS=Mus musculus OX=10090 GN=Wasf3 PE=1 SV=1	Wasf3	16878212	50306676	65381614	128886684	3.874	2.562	0.00172885	0.0114228
Formin-like protein 3 OS=Mus musculus OX=10090 GN=Fmnl3 PE=1 SV=2	Fmnl3	619117632	8.52762e+07	514645388	185282594	0.831	2.173	0.131074	1.16161e-06
Protein rogdi homolog OS=Mus musculus OX=10090 GN=Rogdi PE=1 SV=2	Rogdi	43051664	69127520	208607872	324385236	4.846	4.693	0.00100611	0.000691536
Dynamin-1 OS=Mus musculus OX=10090 GN=Dnm1 PE=1 SV=2	Dnm1	1425017852	728717985	843689041	1169579177	0.592	1.605	0.000206645	0.000323034
Protein XRP2 OS=Mus musculus OX=10090 GN=Rp2 PE=1 SV=3	Rp2h; Rp2	65115404	5225095	177031504	9698361	2.719	1.856	0.00115636	0.0737458
Synaptosomal-associated protein 47 OS=Mus musculus OX=10090 GN=Snap47 PE=1 SV=1	Snap47	139217410	1.47483e+08	316496918	327034425	2.273	2.217	3.60177e-07	9.21041e-08
Unconventional myosin-Vb OS=Mus musculus OX=10090 GN=Myo5b PE=1 SV=2	Myo5b	10640718	2.19825e+06	8462576	5.51022e+06	0.795	2.507
Tubulin alpha-1A chain OS=Mus musculus OX=10090 GN=Tuba1a PE=1 SV=1	Tuba1a	4.73171e+10	5.04586e+10	8.97975e+10	105255674774	1.898	2.086	1.64535e-06	9.69238e-08
Mitochondrial pyruvate carrier 2 OS=Mus musculus OX=10090 GN=Mpc2 PE=1 SV=1	Mpc2	301777704	252747172	578855520	436445488	1.918	1.727	0.0107053	0.0168604
Dihydropyrimidinase-related protein 4 OS=Mus musculus OX=10090 GN=Dpysl4 PE=1 SV=1	Dpysl4	15320318	19972138		37463108	0.01	1.876		0.00608989
Serine/threonine-protein phosphatase 2B catalytic subunit beta isoform OS=Mus musculus OX=10090 GN=Ppp3cb PE=1 SV=2	Ppp3cb		25607494	4.84693e+07	55380180	100	2.163		0.0029293
Hyaluronan and proteoglycan link protein 1 OS=Mus musculus OX=10090 GN=Hapln1 PE=1 SV=1	Hapln1	565215564	8.06838e+07	441595392	142146756	0.781	1.762	0.335222	0.000473231
PH and SEC7 domain-containing protein 1 OS=Mus musculus OX=10090 GN=Psd PE=1 SV=2	Psd	129340080	16931138	81048829	45611692	0.627	2.694	0.348039	0.0809686
DISP complex protein LRCH3 OS=Mus musculus OX=10090 GN=Lrch3 PE=1 SV=3	Lrch3	7.89081e+07	9688118	2.02449e+07	17497598	0.257	1.806	0.0148051
Tubulin alpha-3 chain OS=Mus musculus OX=10090 GN=Tuba3a PE=1 SV=1	Tuba3b; Tuba3a	3.79688e+10	4.19433e+10	72719570742	8.67898e+10	1.915	2.069	1.74408e-06	1.43e-07
Hippocalcin-like protein 1 OS=Mus musculus OX=10090 GN=Hpcal1 PE=1 SV=2	Hpcal1	113485161	79124757	279205836	134023470	2.46	1.694	0.11069	0.0818687
Neuronal membrane glycoprotein M6-a OS=Mus musculus OX=10090 GN=Gpm6a PE=1 SV=1	Gpm6a	326835876	205812299	459933992	403416008	1.407	1.96	0.00209632	3.93656e-05
Isocitrate dehydrogenase [NADP] cytoplasmic OS=Mus musculus OX=10090 GN=Idh1 PE=1 SV=2	Idh1	83413459	101193357	126247050	143174236	1.514	1.415	0.766222	0.534894
Metabotropic glutamate receptor 3 OS=Mus musculus OX=10090 GN=Grm3 PE=1 SV=1	Grm3	100939596	1.91443e+07	30801008	3.0121e+07	0.305	1.573	0.0603452	0.900639
Fumarylacetoacetate hydrolase domain-containing protein 2A OS=Mus musculus OX=10090 GN=Fahd2 PE=1 SV=1	Fahd2a	54059515	89409894	78020422	182174088	1.443	2.038	0.0287299	0.000120882
Glyceraldehyde-3-phosphate dehydrogenase OS=Mus musculus OX=10090 GN=Gapdh PE=1 SV=2	Gapdh; Gm20899; LOC100042025; Gapdh-ps15; Gm12033	13168156735	1.58679e+10	2.16564e+10	28792268055	1.645	1.815	6.76887e-07	3.89285e-08
Disks large homolog 3 OS=Mus musculus OX=10090 GN=Dlg3 PE=1 SV=1	Dlg3	1703590479	2.28936e+08	1405643104	329821636	0.825	1.441	0.0546663	0.000544741
Potassium-transporting ATPase alpha chain 1 OS=Mus musculus OX=10090 GN=Atp4a PE=1 SV=3	Atp4a	1645265790	1658297616	2526775168	3214585297	1.536	1.938	1.42451e-05	9.02368e-08
Dynamin-2 OS=Mus musculus OX=10090 GN=Dnm2 PE=1 SV=2	Dnm2	740078146	244087148	204013914	385880436	0.276	1.581	1.41244e-06	0.0134225
Clathrin light chain A OS=Mus musculus OX=10090 GN=Clta PE=1 SV=2	Clta	1124302188	387146076	892096634	5.81927e+08	0.793	1.503	0.00627324	0.000146666
Excitatory amino acid transporter 2 OS=Mus musculus OX=10090 GN=Slc1a2 PE=1 SV=1	Slc1a2	3.06992e+09	3935248169	3180720302	7048900670	1.036	1.791	1	1.11653e-05
Voltage-dependent anion-selective channel protein 1 OS=Mus musculus OX=10090 GN=Vdac1 PE=1 SV=3	Vdac1	561105848	386939608	613896832	602067348	1.094	1.556	0.576433	5.87565e-05
Eukaryotic translation initiation factor 3 subunit I OS=Mus musculus OX=10090 GN=Eif3i PE=1 SV=1	Eif3i	133425436	167019681	282225404	389182340	2.115	2.33	3.21482e-05	1.49308e-05
Pyruvate kinase PKLR OS=Mus musculus OX=10090 GN=Pklr PE=1 SV=1	Pklr	13160825	53093164	59413008	91824600	4.514	1.729		0.0263542
LIM domain and actin-binding protein 1 OS=Mus musculus OX=10090 GN=Lima1 PE=1 SV=3	Lima1	2.75489e+08	1.4443e+07	333058564	5.02219e+07	1.209	3.477	1	0.0449499
ATP synthase subunit alpha, mitochondrial OS=Mus musculus OX=10090 GN=Atp5f1a PE=1 SV=1	Atp5a1	12011733831	1.53609e+10	1.9669e+10	26487455801	1.637	1.724	1.30906e-06	7.96336e-08
Septin-14 OS=Mus musculus OX=10090 GN=Sept14 PE=1 SV=3	Sep14	313833072	167559904	366568704	303094368	1.168	1.809	0.0952316	1.05769e-06
Elongin-C OS=Mus musculus OX=10090 GN=Eloc PE=1 SV=1	Tceb1; Eloc; LOC101056616; LOC102642819	47433876	127324023	111003338	213050828	2.34	1.673	0.000310212	0.00329007
Pre-mRNA-splicing factor SPF27 OS=Mus musculus OX=10090 GN=Bcas2 PE=1 SV=1	Bcas2		1.74396e+07	14580461	2.12401e+07	100	1.218		0.965689
Ubiquitin-40S ribosomal protein S27a OS=Mus musculus OX=10090 GN=Rps27a PE=1 SV=2	Rps27a; Rps27a-ps2; LOC100042019	2786247931	556072584	2522898860	978693662	0.905	1.76	0.768878	1.78763e-07
Calbindin OS=Mus musculus OX=10090 GN=Calb1 PE=1 SV=2	Calb1	41998380	35054616	72719682	67817752	1.731	1.935	0.00712274	0.00047917
Calcineurin subunit B type 1 OS=Mus musculus OX=10090 GN=Ppp3r1 PE=1 SV=3	Ppp3r1	82328116	133904624	129543654	211007284	1.574	1.576	0.0317475	0.0105644
Ubiquitin-conjugating enzyme E2 variant 1 OS=Mus musculus OX=10090 GN=Ube2v1 PE=1 SV=1	Ube2v1	51916284	62346240	118487768	141095181	2.282	2.263	0.00683087	0.00344899
Ubiquitin-conjugating enzyme E2 variant 2 OS=Mus musculus OX=10090 GN=Ube2v2 PE=1 SV=4	Ube2v2	51916284	62346240	118487768	141095181	2.282	2.263	0.00683087	0.00344899
Noelin OS=Mus musculus OX=10090 GN=Olfm1 PE=1 SV=1	Olfm1	640833070	84523088	503882088	130964434	0.786	1.549	0.0113229	3.73124e-05
ERC protein 2 OS=Mus musculus OX=10090 GN=Erc2 PE=1 SV=2	Erc2	9508120046	1.31702e+09	7503260910	2195073896	0.789	1.667	0.00032135	6.31377e-08
Cytochrome b-c1 complex subunit 8 OS=Mus musculus OX=10090 GN=Uqcrq PE=1 SV=3	Uqcrq	2609193052	2415048743	585701568	5012598656	0.224	2.076	8.50107e-07	0.00054369
Visinin-like protein 1 OS=Mus musculus OX=10090 GN=Vsnl1 PE=1 SV=2	Vsnl1	333721232	233660300	528973810	370917254	1.585	1.587	5.80252e-05	4.06262e-05
Kalirin OS=Mus musculus OX=10090 GN=Kalrn PE=1 SV=1	Kalrn	933825252	6.63218e+07	5.24633e+08	7.7364e+07	0.562	1.166	0.0273423	1
Clathrin heavy chain 1 OS=Mus musculus OX=10090 GN=Cltc PE=1 SV=3	Cltc	19879268163	5.7242e+09	2.09818e+10	8964912809	1.055	1.566	1	4.13951e-07
Glutathione S-transferase P 1 OS=Mus musculus OX=10090 GN=Gstp1 PE=1 SV=2	Gstp1	69774032	112736210	57156510	227319840	0.819	2.016	1	0.266267
V-type proton ATPase subunit G 2 OS=Mus musculus OX=10090 GN=Atp6v1g2 PE=1 SV=1	Atp6v1g2	1.39945e+08	5.24813e+07	342640896	90485768	2.448	1.724	0.000517796	0.0781322
Protein TANC2 OS=Mus musculus OX=10090 GN=Tanc2 PE=1 SV=1	Tanc2	82669504		18827194	154212940	0.228	100	0.000367084
Glyceraldehyde-3-phosphate dehydrogenase, testis-specific OS=Mus musculus OX=10090 GN=Gapdhs PE=1 SV=1	Gapdhs	4071581128	4859209600	6564348179	9062405112	1.612	1.865	9.04306e-05	2.03622e-06
Endophilin-A1 OS=Mus musculus OX=10090 GN=Sh3gl2 PE=1 SV=2	Sh3gl2	13297949	25283670		48382288	0.01	1.914		0.0539594
Wiskott-Aldrich syndrome protein family member 1 OS=Mus musculus OX=10090 GN=Wasf1 PE=1 SV=2	Wasf1	747894728	4.87471e+08	484789219	1043617144	0.648	2.141	0.00273881	3.01747e-05
MAP7 domain-containing protein 2 OS=Mus musculus OX=10090 GN=Map7d2 PE=1 SV=1	Map7d2; Mtap7d2	8.27395e+07	6.78888e+07	139351162	1.1585e+08	1.684	1.706	1	0.347513
Puromycin-sensitive aminopeptidase OS=Mus musculus OX=10090 GN=Npepps PE=1 SV=2	Npepps	1.03892e+07	56087605	24209682	88613216	2.33	1.58	0.922215	0.881711
D-3-phosphoglycerate dehydrogenase OS=Mus musculus OX=10090 GN=Phgdh PE=1 SV=3	Phgdh	41878231	77737671	94228218	139121017	2.25	1.79	0.00136345	0.0813121
ADP-ribosylation factor 6 OS=Mus musculus OX=10090 GN=Arf6 PE=1 SV=2	Arf6		10200557	21988508	20236076	100	1.984		0.0573981
Tubulin beta-2B chain OS=Mus musculus OX=10090 GN=Tubb2b PE=1 SV=1	Tubb2b	347554080	316127478	271793248	549461496	0.782	1.738	0.506987	0.00394687
Actin-related protein 2/3 complex subunit 1A OS=Mus musculus OX=10090 GN=Arpc1a PE=1 SV=1	Arpc1a	6.42407e+09	1.03325e+09	6413920535	1699627492	0.998	1.645	1	5.68736e-05
Membrane-associated progesterone receptor component 2 OS=Mus musculus OX=10090 GN=Pgrmc2 PE=1 SV=2	Pgrmc2		34381452		47313924		1.376		0.0647095
V-type proton ATPase subunit d 1 OS=Mus musculus OX=10090 GN=Atp6v0d1 PE=1 SV=2	Atp6v0d1	2317264427	466352091	2379024806	7.01279e+08	1.027	1.504	1	0.00112559
Leucine-rich repeat and guanylate kinase domain-containing protein OS=Mus musculus OX=10090 GN=Lrguk PE=1 SV=1	Lrguk	60333612	92389672	70772224	147697776	1.173	1.599	0.905628	0.0294578
Alpha-adducin OS=Mus musculus OX=10090 GN=Add1 PE=1 SV=2	Add1	3597408697	4.78141e+08	2.70244e+09	633116105	0.751	1.324	0.00835089	0.00910024
Serine protease HTRA1 OS=Mus musculus OX=10090 GN=Htra1 PE=1 SV=2	Htra1	43120912	4.2507e+06	47305816	5.98665e+06	1.097	1.408	1	0.102857
Monocarboxylate transporter 1 OS=Mus musculus OX=10090 GN=Slc16a1 PE=1 SV=1	Slc16a1	32569888	4.75388e+07	3.40126e+07	76978180	1.044	1.619	0.959207	0.080167
Actin-related protein 2/3 complex subunit 5-like protein OS=Mus musculus OX=10090 GN=Arpc5l PE=1 SV=1	Arpc5l	2583258394	8.67778e+08	1791183702	1372685392	0.693	1.582	0.000376325	8.62393e-05
Polyubiquitin-C OS=Mus musculus OX=10090 GN=Ubc PE=1 SV=2	Ubc	2758815779	556072584	2419081078	901102106	0.877	1.62	0.273534	7.87057e-07
Polyubiquitin-B OS=Mus musculus OX=10090 GN=Ubb PE=2 SV=1	Ubb	2758815779	556072584	2419081078	901102106	0.877	1.62	0.273534	7.87057e-07
Ubiquitin-60S ribosomal protein L40 OS=Mus musculus OX=10090 GN=Uba52 PE=1 SV=2	Uba52; Gm11808	2758815779	556072584	2419081078	901102106	0.877	1.62	0.273534	7.87057e-07
V-type proton ATPase subunit E 1 OS=Mus musculus OX=10090 GN=Atp6v1e1 PE=1 SV=2	Atp6v1e1	120360696	21939304	123107544	30737188	1.023	1.401	1	0.0905559
ADP-ribosylation factor 2 OS=Mus musculus OX=10090 GN=Arf2 PE=1 SV=2	Arf2	1010002484	1330890620	1331043580	2150842992	1.318	1.616	0.365591	0.0103479
Ubiquitin carboxyl-terminal hydrolase isozyme L1 OS=Mus musculus OX=10090 GN=Uchl1 PE=1 SV=1	Uchl1	179538794	170234250	288588344	247622226	1.607	1.455	0.0410481	0.0844072
Glutaredoxin-3 OS=Mus musculus OX=10090 GN=Glrx3 PE=1 SV=1	Glrx3	1.90525e+07	15978428	23071224	2.78884e+07	1.211	1.745	1	0.097912
Protein argonaute-2 OS=Mus musculus OX=10090 GN=Ago2 PE=1 SV=3	Ago2; Eif2c2	1.73802e+09	4.65349e+09	205772436	358081853	0.118	0.077	3.71139e-07	1.34439e-08
Potassium voltage-gated channel subfamily S member 3 OS=Mus musculus OX=10090 GN=Kcns3 PE=2 SV=1	Kcns3	60333612	92389672		143875456	0.01	1.557		0.0509325
ATP synthase membrane subunit DAPIT, mitochondrial OS=Mus musculus OX=10090 GN=Atp5md PE=1 SV=1	Usmg5; LOC100504912; LOC102642507	199573440	251477516	382928688	424734352	1.919	1.689	3.87751e-05	0.000280493
Disks large-associated protein 2 OS=Mus musculus OX=10090 GN=Dlgap2 PE=1 SV=2	Dlgap2	1676746281	2.11415e+08	1330661010	257995917	0.794	1.22	0.581706	0.772531
Latexin OS=Mus musculus OX=10090 GN=Lxn PE=1 SV=2	Lxn	35665344	58332926	63588474	84130672	1.783	1.442	0.195622	0.971779
Ras-related protein Rab-3D OS=Mus musculus OX=10090 GN=Rab3d PE=1 SV=1	Rab3d	931969598	1084997560	1153905518	1731626560	1.238	1.596	0.00416427	5.67226e-06
Synaptopodin OS=Mus musculus OX=10090 GN=Synpo PE=1 SV=2	Synpo	7467941220	544363629	6287646670	713701842	0.842	1.311	0.0345399	0.00103478
Endoplasmin OS=Mus musculus OX=10090 GN=Hsp90b1 PE=1 SV=2	Hsp90b1	203500624	79563120	74228888	137024128	0.365	1.722	0.000810697	0.329625
Protein phosphatase 1A OS=Mus musculus OX=10090 GN=Ppm1a PE=1 SV=1	Ppm1a	43214076	28429744		31414474	0.01	1.105		1
Calretinin OS=Mus musculus OX=10090 GN=Calb2 PE=1 SV=3	Calb2	41998380	35054616	59430172	60994968	1.415	1.74	0.0398766	0.000184058
Ras-related protein Rab-3B OS=Mus musculus OX=10090 GN=Rab3b PE=1 SV=1	Rab3b	931969598	1140789280	1235170446	1814508886	1.325	1.591	0.000728953	5.04822e-06
Guanine nucleotide-binding protein G(i) subunit alpha-1 OS=Mus musculus OX=10090 GN=Gnai1 PE=1 SV=1	Gnai1	1361277883	433008204	968250412	655024296	0.711	1.513	0.00148277	0.000160654
Guanine nucleotide-binding protein G(I)/G(S)/G(T) subunit beta-3 OS=Mus musculus OX=10090 GN=Gnb3 PE=1 SV=2	Gnb3	4036432640	1505364416	2498547520	2276261184	0.619	1.512	8.8071e-06	3.27897e-05
DCC-interacting protein 13-beta OS=Mus musculus OX=10090 GN=Appl2 PE=1 SV=1	Appl2	80148394	71660054	84201176	110776840	1.051	1.546	1	0.0277456
V-type proton ATPase catalytic subunit A OS=Mus musculus OX=10090 GN=Atp6v1a PE=1 SV=2	Atp6v1a	2140074728	7.65535e+08	2417023346	1102894343	1.129	1.441	0.322382	1.85121e-05
Phosphatidate cytidylyltransferase 2 OS=Mus musculus OX=10090 GN=Cds2 PE=1 SV=1	Cds2		15605723		2.37556e+07		1.522		0.163748
Vesicular glutamate transporter 3 OS=Mus musculus OX=10090 GN=Slc17a8 PE=2 SV=1	Slc17a8	49569036	37542036	57867029	62895788	1.167	1.675	1	0.14936
Peroxiredoxin-1 OS=Mus musculus OX=10090 GN=Prdx1 PE=1 SV=1	Prdx1	1060994920	1409459134	1756027378	2092509252	1.655	1.485	0.000213802	0.00190625
Nck-associated protein 1 OS=Mus musculus OX=10090 GN=Nckap1 PE=1 SV=2	Nckap1	1.59205e+09	1.56262e+09	2890565806	3531157267	1.816	2.26	1.50493e-06	2.74459e-08
4F2 cell-surface antigen heavy chain OS=Mus musculus OX=10090 GN=Slc3a2 PE=1 SV=1	Slc3a2	81548225	204865784	130507004	340554920	1.6	1.662	0.0224786	0.00335482
Protein MAL2 OS=Mus musculus OX=10090 GN=Mal2 PE=1 SV=1	Mal2	102120592	2.00197e+07	95299400	18189420	0.933	0.909	1	0.966207
V-type proton ATPase subunit B, brain isoform OS=Mus musculus OX=10090 GN=Atp6v1b2 PE=1 SV=1	Atp6v1b2	2018513016	7.49763e+08	1812348486	1088382035	0.898	1.452	0.111963	5.43083e-05
Twinfilin-2 OS=Mus musculus OX=10090 GN=Twf2 PE=1 SV=1	Twf2	259786322	28156579	163615444	33988704	0.63	1.207	0.845676	1
Filamin-A OS=Mus musculus OX=10090 GN=Flna PE=1 SV=5	Flna	73594099	1.28832e+07	3.71063e+07	5.58827e+06	0.504	0.434	0.937575	0.994732
Sideroflexin-3 OS=Mus musculus OX=10090 GN=Sfxn3 PE=1 SV=1	Sfxn3	665907424	1.16933e+09	1587942576	1.86412e+09	2.385	1.594	9.04306e-05	0.00618969
Plectin OS=Mus musculus OX=10090 GN=Plec PE=1 SV=3	Plec	1.79554e+10	2.95095e+09	1.40287e+10	4.06385e+09	0.781	1.377	0.000332114	5.35284e-05
Methylcrotonoyl-CoA carboxylase subunit alpha, mitochondrial OS=Mus musculus OX=10090 GN=Mccc1 PE=1 SV=2	Mccc1	5234577842	10326129843	3.19274e+09	4.24648e+09	0.61	0.411	2.67453e-05	5.60213e-08
Ras-related protein Rab-1A OS=Mus musculus OX=10090 GN=Rab1A PE=1 SV=3	Rab1; Rab1a	391579035	365769215	378131648	623150608	0.966	1.704	1	0.000153709
Aspartate--tRNA ligase, cytoplasmic OS=Mus musculus OX=10090 GN=Dars PE=1 SV=2	Dars	65945522	44905182	35034844	6.27325e+07	0.531	1.397	0.206727	0.950984
Membrane-associated progesterone receptor component 1 OS=Mus musculus OX=10090 GN=Pgrmc1 PE=1 SV=4	Pgrmc1		39635189		56248911		1.419		0.167873
Sodium/potassium-transporting ATPase subunit beta-2 OS=Mus musculus OX=10090 GN=Atp1b2 PE=1 SV=2	Atp1b2	277791752	480397534	258996992	763548636	0.932	1.589	0.620063	0.588922
Synaptogyrin-3 OS=Mus musculus OX=10090 GN=Syngr3 PE=1 SV=1	Syngr3	644144240	1100608580	1338470599	1909591924	2.078	1.735	5.03033e-07	3.06472e-06
Septin-5 OS=Mus musculus OX=10090 GN=Septin5 PE=1 SV=2	Sep5	810324945	8.34459e+08	1050878847	1198046338	1.297	1.436	0.011915	0.000166588
Synaptosomal-associated protein 23 OS=Mus musculus OX=10090 GN=Snap23 PE=1 SV=1	Snap23		18938274		32222332		1.701
V-type proton ATPase 116 kDa subunit a isoform 4 OS=Mus musculus OX=10090 GN=Atp6v0a4 PE=1 SV=1	Atp6v0a4	268440256	61794348		87729624	0.01	1.42		0.0522943
Guanine nucleotide-binding protein G(o) subunit alpha OS=Mus musculus OX=10090 GN=Gnao1 PE=1 SV=3	Gnao1	1.14055e+10	3.74545e+09	9703675518	5518617142	0.851	1.473	0.00613233	5.12733e-06
Drebrin-like protein OS=Mus musculus OX=10090 GN=Dbnl PE=1 SV=2	Dbnl	42960752	1.08363e+07	48171772	15843220	1.121	1.462	1	0.529764
Beta-adducin OS=Mus musculus OX=10090 GN=Add2 PE=1 SV=4	Add2	1136813884	266782695	8.0087e+08	301518959	0.704	1.13	0.000914306	0.417484
Elongation factor 1-beta OS=Mus musculus OX=10090 GN=Eef1b PE=1 SV=5	Eef1b2	28820766	60657784	98543776	87420617	3.419	1.441	1.83264e-05	0.041311
Anoctamin-10 OS=Mus musculus OX=10090 GN=Ano10 PE=1 SV=1	Ano10	3.67952e+07	18883904		26155710	0.01	1.385
Ras-related protein Rap-2c OS=Mus musculus OX=10090 GN=Rap2c PE=1 SV=1	Rap2c	111961840	157876624	136982768	218072616	1.223	1.381	0.248276	0.0717166
Phosphatidylinositol-binding clathrin assembly protein OS=Mus musculus OX=10090 GN=Picalm PE=1 SV=1	Picalm	127966192	67599632	160855888	135460852	1.257	2.004	0.041237	8.50743e-07
Cadherin-2 OS=Mus musculus OX=10090 GN=Cdh2 PE=1 SV=2	Cdh2	1708748946	1.61979e+08	1228324014	190736732	0.719	1.178	0.175618	0.83138
Neuromodulin OS=Mus musculus OX=10090 GN=Gap43 PE=1 SV=1	Gap43	7.07385e+08	3.4582e+08	560416488	372523353	0.792	1.077	0.0728099	0.583218
Inverted formin-2 OS=Mus musculus OX=10090 GN=Inf2 PE=1 SV=1	Inf2	46355236	18883904	14778889	2.8708e+07	0.319	1.52	0.0184194
TBC1 domain family member 8B OS=Mus musculus OX=10090 GN=Tbc1d8b PE=1 SV=1	Tbc1d8b	216832744	6.26446e+07	157580750	83016464	0.727	1.325	0.0689468	0.00483585
Stress-70 protein, mitochondrial OS=Mus musculus OX=10090 GN=Hspa9 PE=1 SV=3	Hspa9	1268718305	2073386452	2054413089	3527314574	1.619	1.701	8.09541e-06	1.95774e-06
ATP-citrate synthase OS=Mus musculus OX=10090 GN=Acly PE=1 SV=1	Acly	32851605	36729420	31134069	47709189	0.948	1.299	1	0.904682
Protein NipSnap homolog 2 OS=Mus musculus OX=10090 GN=Nipsnap2 PE=1 SV=1	Gbas; Nipsnap2	34798440	39620370	39592432	7.32392e+07	1.138	1.849	0.900243	0.3799
Cytochrome c oxidase subunit NDUFA4 OS=Mus musculus OX=10090 GN=Ndufa4 PE=1 SV=2	Ndufa4	1916720044	3769237432	3258780262	5539606632	1.7	1.47	4.34741e-05	0.000328738
Dihydropyrimidinase-related protein 3 OS=Mus musculus OX=10090 GN=Dpysl3 PE=1 SV=1	Dpysl3	1.80116e+07	35663095	1.2652e+07	53135850	0.702	1.49	0.607819	1
DNA polymerase epsilon catalytic subunit A OS=Mus musculus OX=10090 GN=Pole PE=1 SV=3	Pole	49544468	28480288		2.3425e+07	0.01	0.822		1
Sideroflexin-1 OS=Mus musculus OX=10090 GN=Sfxn1 PE=1 SV=3	Sfxn1		16769495		1.90952e+07		1.139		0.655314
Mesoderm posterior protein 2 OS=Mus musculus OX=10090 GN=Mesp2 PE=1 SV=1	Mesp2	2.08412e+07	71878328	9.22395e+06	118967424	0.443	1.655	0.540507	0.763904
Myristoylated alanine-rich C-kinase substrate OS=Mus musculus OX=10090 GN=Marcks PE=1 SV=2	Marcks	118390274	8.07483e+07	143471790	94187108	1.212	1.166	1	0.90265
NADH dehydrogenase [ubiquinone] flavoprotein 2, mitochondrial OS=Mus musculus OX=10090 GN=Ndufv2 PE=1 SV=2	Ndufv2	10437289	5.63483e+06	12123134	9490484	1.162	1.684	1	0.0129587
E3 ubiquitin-protein ligase NEDD4-like OS=Mus musculus OX=10090 GN=Nedd4l PE=1 SV=2	Nedd4l	298203763	67801704	201156937	65436195	0.675	0.965	0.0838052	1
Cell cycle exit and neuronal differentiation protein 1 OS=Mus musculus OX=10090 GN=Cend1 PE=1 SV=1	Cend1	107871428	1.42121e+08	91902952	209413296	0.852	1.473	0.592895	0.0135149
Putative peptidyl-tRNA hydrolase PTRHD1 OS=Mus musculus OX=10090 GN=Ptrhd1 PE=1 SV=1	Ptrhd1	114636689	145869072	21213586	215460598	0.185	1.477	3.81575e-07	0.0293789
tRNA wybutosine-synthesizing protein 4 OS=Mus musculus OX=10090 GN=Lcmt2 PE=2 SV=4	Lcmt2	104236800	134440880		184519552	0.01	1.372		0.0129992
Formin-2 OS=Mus musculus OX=10090 GN=Fmn2 PE=1 SV=2	Fmn2	19261128	1.16454e+06	19989121	3.00873e+06	1.038	2.584	1	0.191457
Unconventional myosin-Ia OS=Mus musculus OX=10090 GN=Myo1a PE=2 SV=2	Myo1a	258491068	17766208	112758400	31509525	0.436	1.774	0.688983	1
Neurotrimin OS=Mus musculus OX=10090 GN=Ntm PE=1 SV=2	Ntm	2693364360	457845298	2437377952	728031803	0.905	1.59	0.475713	0.0276065
U1 small nuclear ribonucleoprotein A OS=Mus musculus OX=10090 GN=Snrpa PE=1 SV=3	Snrpa	14578046989	4.17654e+09	7.51686e+09	5122694144	0.516	1.227	0.00106743	0.42255
Alpha-crystallin B chain OS=Mus musculus OX=10090 GN=Cryab PE=1 SV=2	Cryab	177350244	199392107	287354928	284923916	1.62	1.429	0.0824173	0.569019
Ras-related protein Rab-1B OS=Mus musculus OX=10090 GN=Rab1b PE=1 SV=1	Rab1b	42367416	52876724	64535612	8.20342e+07	1.523	1.551	0.011915	0.00236093
Acetyl-CoA carboxylase 1 OS=Mus musculus OX=10090 GN=Acaca PE=1 SV=1	Acaca	616241425	1766383665	715874973	7.02399e+08	1.162	0.398	1	0.000402785
Protein FAM49B OS=Mus musculus OX=10090 GN=Fam49b PE=1 SV=1	Fam49b	2.20082e+07	30869143	61762033	48835137	2.806	1.582	0.00549416	0.212002
Actin-related protein 2/3 complex subunit 2 OS=Mus musculus OX=10090 GN=Arpc2 PE=1 SV=3	Arpc2	7681302837	2251545773	6334040930	2980619340	0.825	1.324	0.00571808	0.000338654
Guanine nucleotide-binding protein subunit alpha-13 OS=Mus musculus OX=10090 GN=Gna13 PE=1 SV=1	Gna13	1963786744	732707290	1929101696	889359616	0.982	1.214	1	0.127471
Guanine nucleotide-binding protein subunit alpha-12 OS=Mus musculus OX=10090 GN=Gna12 PE=1 SV=3	Gna12	1963786744	732707290	1929101696	889359616	0.982	1.214	1	0.127471
Limbic system-associated membrane protein OS=Mus musculus OX=10090 GN=Lsamp PE=1 SV=1	Lsamp	1812816224	204985602	1321275688	259625563	0.729	1.267	1	0.948954
Guanine nucleotide-binding protein G(I)/G(S)/G(T) subunit beta-2 OS=Mus musculus OX=10090 GN=Gnb2 PE=1 SV=3	Gnb2	2675802504	803469528	2034730066	1146511492	0.76	1.427	5.52099e-05	1.29386e-06
Gamma-enolase OS=Mus musculus OX=10090 GN=Eno2 PE=1 SV=2	Eno2	142896047	118942170	234082454	163981636	1.638	1.379	0.00637167	0.0140709
Ras-related protein Rab-5B OS=Mus musculus OX=10090 GN=Rab5b PE=1 SV=1	Rab5b	37025112	68716002	77694608	94167120	2.098	1.37	0.00168123	0.354451
Adenylosuccinate synthetase isozyme 1 OS=Mus musculus OX=10090 GN=Adss1 PE=1 SV=2	Adssl1		2.47709e+06	11178179	9116879	100	3.68		0.00831552
Voltage-dependent anion-selective channel protein 3 OS=Mus musculus OX=10090 GN=Vdac3 PE=1 SV=1	Vdac3	172330056	150508640	225945596	224326325	1.311	1.49	1	0.097593
Poly [ADP-ribose] polymerase 1 OS=Mus musculus OX=10090 GN=Parp1 PE=1 SV=3	Parp1	4.79315e+09	12015327748	8359284047	10803404352	1.744	0.899	0.00017196	0.85204
Ras-related protein Rap-2a OS=Mus musculus OX=10090 GN=Rap2a PE=1 SV=2	Rap2a	114157752	192374244	184685720	279062576	1.618	1.451	0.0116443	0.0250195
LIM and calponin homology domains-containing protein 1 OS=Mus musculus OX=10090 GN=Limch1 PE=1 SV=2	Limch1	3.34652e+09	3.24378e+08	2064094717	3.37682e+08	0.617	1.041	0.170444	1
ADP-ribosylation factor 5 OS=Mus musculus OX=10090 GN=Arf5 PE=1 SV=2	Arf5		53441592	42568560	72809152	100	1.362		0.0227004
Neuroplastin OS=Mus musculus OX=10090 GN=Nptn PE=1 SV=3	Nptn	1.32563e+08	3.62156e+08	224574352	525200412	1.694	1.45	0.0601304	0.350563
Acetyl-CoA acetyltransferase, mitochondrial OS=Mus musculus OX=10090 GN=Acat1 PE=1 SV=1	Acat1	1.54409e+08	150695729	128148660	2.06781e+08	0.83	1.372	1	0.236941
MAGUK p55 subfamily member 2 OS=Mus musculus OX=10090 GN=Mpp2 PE=1 SV=1	Mpp2	105248902	81882030	281582294	125916660	2.675	1.538	8.05143e-06	0.00405545
Septin-7 OS=Mus musculus OX=10090 GN=Septin7 PE=1 SV=1	Sep7	5.37389e+08	452272102	622284368	707685242	1.158	1.565	0.261254	0.000481131
Vimentin OS=Mus musculus OX=10090 GN=Vim PE=1 SV=3	Vim	367745248	41525951	304196256	69050246	0.827	1.663	0.79685	0.0237576
Single-stranded DNA-binding protein, mitochondrial OS=Mus musculus OX=10090 GN=Ssbp1 PE=1 SV=1	Ssbp1	4711074422	8.68559e+09	115052316	105314394	0.024	0.012	1.33073e-07	3.30345e-09
Myelin-associated oligodendrocyte basic protein OS=Mus musculus OX=10090 GN=Mobp PE=1 SV=1	Mobp	834871680	2.70454e+08	817667649	282217488	0.979	1.043	1	1
NLR family CARD domain-containing protein 4 OS=Mus musculus OX=10090 GN=Nlrc4 PE=1 SV=1	Nlrc4		116564984		133278856		1.143
39S ribosomal protein L46, mitochondrial OS=Mus musculus OX=10090 GN=Mrpl46 PE=1 SV=1	Mrpl46	13464725	1.53876e+08	162570368	1.7012e+08	12.074	1.106		1
Septin-11 OS=Mus musculus OX=10090 GN=Septin11 PE=1 SV=4	Sep11	120634336	110076725	63734656	140010260	0.528	1.272	0.00276437	0.120151
Vesicle-fusing ATPase OS=Mus musculus OX=10090 GN=Nsf PE=1 SV=2	Nsf	3701666823	5244449078	5.2592e+09	7535765670	1.421	1.437	1.53302e-05	2.18053e-06
Guanine nucleotide-binding protein G(I)/G(S)/G(O) subunit gamma-4 OS=Mus musculus OX=10090 GN=Gng4 PE=1 SV=1	Gng4	12249279	15357713	19179356	19491818	1.566	1.269	0.871032	0.916637
Luc7-like protein 3 OS=Mus musculus OX=10090 GN=Luc7l3 PE=1 SV=1	Luc7l3	3.74329e+08	1370852156	861506040	2211598477	2.301	1.613	0.195692	0.739586
Serine/threonine-protein phosphatase PP1-alpha catalytic subunit OS=Mus musculus OX=10090 GN=Ppp1ca PE=1 SV=1	Ppp1ca	3583076808	617024223	3394501760	666720703	0.947	1.081	1	1
ATP synthase subunit beta, mitochondrial OS=Mus musculus OX=10090 GN=Atp5f1b PE=1 SV=2	Atp5b	1745767714	1832588585	2469186791	2497563272	1.414	1.363	0.00367772	0.00603052
Unconventional myosin-XVIIIa OS=Mus musculus OX=10090 GN=Myo18a PE=1 SV=2	Myo18a	5.23828e+10	3.59913e+09	4.37308e+10	3095723194	0.835	0.86	4.69461e-05	0.00047917
Ena/VASP-like protein OS=Mus musculus OX=10090 GN=Evl PE=1 SV=2	Evl	16208536	5182984	13084178	7.9042e+06	0.807	1.525	0.680992
Vacuolar protein sorting-associated protein 29 OS=Mus musculus OX=10090 GN=Vps29 PE=1 SV=1	Vps29	22150262	16641389	23078186	26208844	1.042	1.575		0.154543
Aconitate hydratase, mitochondrial OS=Mus musculus OX=10090 GN=Aco2 PE=1 SV=1	Aco2	216931565	188813113	3.74877e+08	325892058	1.728	1.726	0.0926886	0.0404369
Succinate--CoA ligase [ADP-forming] subunit beta, mitochondrial OS=Mus musculus OX=10090 GN=Sucla2 PE=1 SV=2	Sucla2	1183042880	1413082767	1694663465	2778528196	1.432	1.966	3.46766e-05	9.03785e-08
Sodium/potassium-transporting ATPase subunit beta-1 OS=Mus musculus OX=10090 GN=Atp1b1 PE=1 SV=1	Atp1b1	3795216228	5852251889	5358939558	8938819420	1.412	1.527	0.00072623	4.63418e-05
ADP-ribosylation factor 1 OS=Mus musculus OX=10090 GN=Arf1 PE=1 SV=2	Arf1	1156044863	1596867500	1465781672	2417958672	1.268	1.514	0.292277	0.0104052
ADP-ribosylation factor 3 OS=Mus musculus OX=10090 GN=Arf3 PE=2 SV=2	Arf3	1156044863	1596867500	1465781672	2417958672	1.268	1.514	0.292277	0.0104052
S-adenosylhomocysteine hydrolase-like protein 1 OS=Mus musculus OX=10090 GN=Ahcyl1 PE=1 SV=1	Ahcyl1	6.57546e+09	1.11094e+10	8188329728	13362632846	1.245	1.203	0.151701	0.0463783
Guanine deaminase OS=Mus musculus OX=10090 GN=Gda PE=1 SV=1	Gda	3.51193e+09	1.13613e+09	2652557774	1429726230	0.755	1.258	0.00261477	0.00368982
Acrosomal protein KIAA1210 OS=Mus musculus OX=10090 GN=Kiaa1210 PE=1 SV=1	LOC101055983; Gm14569	22954418	22194808	27985604	38731692	1.219	1.745	0.601613	0.0453112
Hydroxyacylglutathione hydrolase, mitochondrial OS=Mus musculus OX=10090 GN=Hagh PE=1 SV=2	Hagh	10212812	1.6625e+07	11543786	27362323	1.13	1.646		0.93765
m-AAA protease-interacting protein 1, mitochondrial OS=Mus musculus OX=10090 GN=Maip1 PE=1 SV=1	9430016H08Rik; Maip1		4528855	4.80267e+06	5741686	100	1.268		0.641656
Toll-like receptor 8 OS=Mus musculus OX=10090 GN=Tlr8 PE=1 SV=2	Tlr8	41008872	64725904	79570073	93037904	1.94	1.437	0.000564249	0.0473855
Tenascin-R OS=Mus musculus OX=10090 GN=Tnr PE=1 SV=2	Tnr	2318337156	815661637	2133037680	1085897032	0.92	1.331	1	0.0332295
Src substrate cortactin OS=Mus musculus OX=10090 GN=Cttn PE=1 SV=2	Cttn	2465573884	3.41462e+08	1518094749	337060698	0.616	0.987	9.41866e-05	0.904026
Disks large-associated protein 1 OS=Mus musculus OX=10090 GN=Dlgap1 PE=1 SV=3	Dlgap1	4.07872e+09	5.15074e+08	3.09998e+09	479289798	0.76	0.931	0.0926723	1
2-oxoisovalerate dehydrogenase subunit alpha, mitochondrial OS=Mus musculus OX=10090 GN=Bckdha PE=1 SV=1	Bckdha	1.28785e+08	656970511	265033208	903884615	2.058	1.376	0.0074674	0.301429
NADH dehydrogenase [ubiquinone] 1 alpha subcomplex subunit 11 OS=Mus musculus OX=10090 GN=Ndufa11 PE=1 SV=2	Ndufa11		11445055		9377942		0.819
TOM1-like protein 2 OS=Mus musculus OX=10090 GN=Tom1l2 PE=1 SV=1	Tom1l2	3260723340	6.30442e+08	2707466205	593641604	0.83	0.942	0.0349509	0.90457
Serine/threonine-protein phosphatase PP1-gamma catalytic subunit OS=Mus musculus OX=10090 GN=Ppp1cc PE=1 SV=1	Ppp1cc; Gm5601	1.4251e+10	2.33286e+09	1.28793e+10	2311969192	0.904	0.991	0.116276	1
Vesicle-associated membrane protein 2 OS=Mus musculus OX=10090 GN=Vamp2 PE=1 SV=2	Vamp2	691411564	127297285	519764401	118650360	0.752	0.932	0.233535	1
Inorganic pyrophosphatase OS=Mus musculus OX=10090 GN=Ppa1 PE=1 SV=1	Ppa1	17224368	60600004	87167440	85630240	5.061	1.413	8.41785e-06	0.0535349
Cytochrome c oxidase subunit 5A, mitochondrial OS=Mus musculus OX=10090 GN=Cox5a PE=1 SV=2	Cox5a	224821040	37535472	176438992	37797444	0.785	1.007	0.435127	1
60S ribosomal protein L18 OS=Mus musculus OX=10090 GN=Rpl18 PE=1 SV=3	Rpl18	2676224006	3946623348	2717752670	4931309832	1.016	1.25	1	0.0339646
60 kDa heat shock protein, mitochondrial OS=Mus musculus OX=10090 GN=Hspd1 PE=1 SV=1	Hspd1	463020548	8.60337e+08	848875875	1072509158	1.833	1.247	5.01831e-06	0.00765121
Guanine nucleotide-binding protein G(I)/G(S)/G(T) subunit beta-1 OS=Mus musculus OX=10090 GN=Gnb1 PE=1 SV=3	Gnb1	9.29491e+09	4.23579e+09	7.39947e+09	5.17643e+09	0.796	1.222	9.02127e-05	5.53523e-05
Guanine nucleotide-binding protein G(i) subunit alpha-2 OS=Mus musculus OX=10090 GN=Gnai2 PE=1 SV=5	Gnai2	269999636	85171768	330008300	89348598	1.222	1.049	0.459691	1
Syntaxin-binding protein 1 OS=Mus musculus OX=10090 GN=Stxbp1 PE=1 SV=2	Stxbp1	389209208	275179086	599718254	421195204	1.541	1.531	0.000309525	0.000152002
Synaptophysin OS=Mus musculus OX=10090 GN=Syp PE=1 SV=2	Syp	1684303256	570997638	1332063004	764267670	0.791	1.338	0.0899773	0.015116
Estradiol 17-beta-dehydrogenase 11 OS=Mus musculus OX=10090 GN=Hsd17b11 PE=1 SV=1	Hsd17b11	8.31264e+06	11031414	33412996	14534143	4.02	1.318		0.638551
Ras-related C3 botulinum toxin substrate 2 OS=Mus musculus OX=10090 GN=Rac2 PE=1 SV=1	Rac2	947015284	291316290	1027424320	338680604	1.085	1.163	0.447583	0.0861827
Pyruvate carboxylase, mitochondrial OS=Mus musculus OX=10090 GN=Pc PE=1 SV=1	Pcx	1.34992e+10	2.64801e+10	11838633676	17939325745	0.877	0.677	0.0253318	3.68795e-06
Rap guanine nucleotide exchange factor 5 OS=Mus musculus OX=10090 GN=Rapgef5 PE=2 SV=2	Rapgef5	166185904	23663114	1.67876e+08	24486110	1.01	1.035	1	1
MOB-like protein phocein OS=Mus musculus OX=10090 GN=Mob4 PE=1 SV=1	Mob4	38619756	17332652	50383776	21162746	1.305	1.221	1	0.818155
Ras-related protein Rab-5C OS=Mus musculus OX=10090 GN=Rab5c PE=1 SV=2	Rab5c	37025112	75731654	77694608	94167120	2.098	1.243	0.00096175	0.762799
Putative adenosylhomocysteinase 3 OS=Mus musculus OX=10090 GN=Ahcyl2 PE=1 SV=1	Ahcyl2	1006045052	166024312	793256464	229988624	0.788	1.385	0.897653	0.15753
Glycerol-3-phosphate dehydrogenase, mitochondrial OS=Mus musculus OX=10090 GN=Gpd2 PE=1 SV=2	Gpd2	57835520	74663385	125651149	86763121	2.173	1.162	0.0081494	0.965153
Hemoglobin subunit beta-1 OS=Mus musculus OX=10090 GN=Hbb-b1 PE=1 SV=2	Hbb-b1; Beta-s; Hbb-bs; Hbb-bt	826476468	351198918	830652610	403312584	1.005	1.148	1	0.417484
Phospholipid-transporting ATPase IA OS=Mus musculus OX=10090 GN=Atp8a1 PE=1 SV=2	Atp8a1	120427816	8.9814e+07	42307696	10928300	0.351	0.122	0.0283129
Junctional protein associated with coronary artery disease OS=Mus musculus OX=10090 GN=Jcad PE=1 SV=2	9430020K01Rik; Jcad	7.8837e+07	7315736		9591043	0.01	1.311		0.593317
Aquaporin-4 OS=Mus musculus OX=10090 GN=Aqp4 PE=1 SV=2	Aqp4	245149040	28219664	215212049	20550158	0.878	0.728	1	0.92216
Hemoglobin subunit beta-2 OS=Mus musculus OX=10090 GN=Hbb-b2 PE=1 SV=2	Hbb-b2	574336368	310277088	576401356	385546180	1.004	1.243	1	0.0860462
Triple functional domain protein OS=Mus musculus OX=10090 GN=Trio PE=1 SV=3	Trio	3.11631e+09	9.3721e+08	2696530839	1.08948e+09	0.865	1.162	0.784092	0.54464
Peroxiredoxin-4 OS=Mus musculus OX=10090 GN=Prdx4 PE=1 SV=1	Prdx4	119125120	337408112	491776896	426061952	4.128	1.263	0.00078823	0.861955
3-mercaptopyruvate sulfurtransferase OS=Mus musculus OX=10090 GN=Mpst PE=1 SV=4		1.91939e+08	142950039	163682328	100092132	0.853	0.7	1	0.323598
Cytoplasmic FMR1-interacting protein 1 OS=Mus musculus OX=10090 GN=Cyfip1 PE=1 SV=1	Cyfip1	24864334	39646907	63017410	83357540	2.534	2.102	0.000159519	0.00185336
Guanine nucleotide-binding protein G(i) subunit alpha OS=Mus musculus OX=10090 GN=Gnai3 PE=1 SV=3	Gnai3	455311872	145722500	165617584	190687864	0.364	1.309	3.32711e-07	0.017573
Vesicle-associated membrane protein 3 OS=Mus musculus OX=10090 GN=Vamp3 PE=1 SV=1	Vamp3	485744632	93211208	373114944	86059742	0.768	0.923	0.160232	1
Gamma-aminobutyric acid receptor-associated protein-like 2 OS=Mus musculus OX=10090 GN=Gabarapl2 PE=1 SV=1	Gabarapl2	35216160	4.43527e+06	21080992	3243671	0.599	0.731	0.724744	1
Cullin-5 OS=Mus musculus OX=10090 GN=Cul5 PE=1 SV=3	Cul5		4.90066e+06	6.02512e+06	5.40613e+06	100	1.103		0.853114
Dynamin-like 120 kDa protein, mitochondrial OS=Mus musculus OX=10090 GN=Opa1 PE=1 SV=1	Opa1	1472080099	2040540363	1785166440	2636109864	1.213	1.292	0.00588052	9.15987e-05
Enoyl-CoA hydratase, mitochondrial OS=Mus musculus OX=10090 GN=Echs1 PE=1 SV=1	Echs1	677680988	871051530	736647000	1098669184	1.087	1.261	1	0.024455
Septin-8 OS=Mus musculus OX=10090 GN=Septin8 PE=1 SV=4	Sep8	141841400	98534507	96722550	116918253	0.682	1.187	0.0144102	0.566873
Gamma-adducin OS=Mus musculus OX=10090 GN=Add3 PE=1 SV=2	Add3	1028108555	8.82462e+07	779108404	71421777	0.758	0.809	0.307476	0.971141
Ras-related protein Rab-3C OS=Mus musculus OX=10090 GN=Rab3c PE=1 SV=1	Rab3c	16536174	22642990	2.1213e+07	22900893	1.283	1.011	0.992621	1
Leucine-rich repeat-containing protein 7 OS=Mus musculus OX=10090 GN=Lrrc7 PE=1 SV=2	Lrrc7	3961074917	631135833	3472915256	509960797	0.877	0.808	0.522977	0.575203
Neurofilament medium polypeptide OS=Mus musculus OX=10090 GN=Nefm PE=1 SV=4	Nefm	12890060367	3.27673e+09	1.00524e+10	3595227794	0.78	1.097	0.00148579	0.187383
Pyruvate kinase PKM OS=Mus musculus OX=10090 GN=Pkm PE=1 SV=4	Pkm	507073120	5.72733e+08	780905969	646781605	1.54	1.129	0.0356067	0.948812
Tropomodulin-4 OS=Mus musculus OX=10090 GN=Tmod4 PE=2 SV=1	Tmod4	336342640	2.89897e+07	217749280	14988943	0.647	0.517	0.704967	0.846794
Sorbin and SH3 domain-containing protein 2 OS=Mus musculus OX=10090 GN=Sorbs2 PE=1 SV=2	Sorbs2	1264254138	9.62741e+07	864439916	74494681	0.684	0.774	0.367967	0.849664
Cytoplasmic polyadenylation element-binding protein 4 OS=Mus musculus OX=10090 GN=Cpeb4 PE=1 SV=1	Cpeb4	87924903	153933094	121725326	145580422	1.384	0.946	0.737755	1
Activator of 90 kDa heat shock protein ATPase homolog 1 OS=Mus musculus OX=10090 GN=Ahsa1 PE=1 SV=2	Ahsa1	110439361	293020136	311542275	426893913	2.821	1.457	3.91001e-05	0.074245
Succinate dehydrogenase [ubiquinone] flavoprotein subunit, mitochondrial OS=Mus musculus OX=10090 GN=Sdha PE=1 SV=1	Sdha	3.88818e+09	8.22853e+09	5232504858	10443132727	1.346	1.269	0.000253576	0.000799104
Sodium- and chloride-dependent GABA transporter 3 OS=Mus musculus OX=10090 GN=Slc6a11 PE=1 SV=2	Slc6a11	77298092	156364328	192335551	202372616	2.488	1.294	0.0221717	0.802829
A-kinase anchor protein 8 OS=Mus musculus OX=10090 GN=Akap8 PE=1 SV=1	Akap8	8416.27	808183	11783.4	254308	1.4	0.315		0.149485
Creatine kinase B-type OS=Mus musculus OX=10090 GN=Ckb PE=1 SV=1	Ckb	888642110	450885853	970342970	399973895	1.092	0.887	1	0.804875
Microtubule-associated protein RP/EB family member 1 OS=Mus musculus OX=10090 GN=Mapre1 PE=1 SV=3	Mapre1	172183406	90898614	84063776	126393739	0.488	1.39	0.000393188	0.0288813
Actin-related protein 2/3 complex subunit 3 OS=Mus musculus OX=10090 GN=Arpc3 PE=1 SV=3	Arpc3	3497563966	1196677629	2915840916	1248679210	0.834	1.043	0.00533797	1
GTP-binding protein 1 OS=Mus musculus OX=10090 GN=Gtpbp1 PE=1 SV=2	Gtpbp1	37233412	1.21429e+07	20125904	20060492	0.541	1.652	0.225174	0.92216
Ras-related protein Rab-4A OS=Mus musculus OX=10090 GN=Rab4a PE=1 SV=2	Rab4a	280413974	604847908	420976424	624429878	1.501	1.032	0.00438388	1
Ras-related protein Rab-30 OS=Mus musculus OX=10090 GN=Rab30 PE=1 SV=1	Rab30	280413974	604847908	420976424	624429878	1.501	1.032	0.00438388	1
Ras-related protein Rab-12 OS=Mus musculus OX=10090 GN=Rab12 PE=1 SV=3	Rab12	280413974	604847908	420976424	624429878	1.501	1.032	0.00438388	1
Ras-related protein Rab-43 OS=Mus musculus OX=10090 GN=Rab43 PE=1 SV=1	Rab43	280413974	604847908	420976424	624429878	1.501	1.032	0.00438388	1
Ras-related protein Rab-39B OS=Mus musculus OX=10090 GN=Rab39b PE=1 SV=1	Rab39b	280413974	604847908	420976424	624429878	1.501	1.032	0.00438388	1
Ras-related protein Rab-33B OS=Mus musculus OX=10090 GN=Rab33b PE=1 SV=1	Rab33b	280413974	604847908	420976424	624429878	1.501	1.032	0.00438388	1
Ras-related protein Rab-4B OS=Mus musculus OX=10090 GN=Rab4b PE=1 SV=2	Rab4b	280413974	604847908	420976424	624429878	1.501	1.032	0.00438388	1
Ras-related protein Rab-26 OS=Mus musculus OX=10090 GN=Rab26 PE=1 SV=1	Rab26	280413974	604847908	420976424	624429878	1.501	1.032	0.00438388	1
Ras-related protein Rab-37 OS=Mus musculus OX=10090 GN=Rab37 PE=1 SV=2	Rab37	280413974	604847908	420976424	624429878	1.501	1.032	0.00438388	1
Ras-related protein Rab-39A OS=Mus musculus OX=10090 GN=Rab39a PE=1 SV=1	Rab39	280413974	604847908	420976424	624429878	1.501	1.032	0.00438388	1
Fatty acid synthase OS=Mus musculus OX=10090 GN=Fasn PE=1 SV=2	Fasn	7.82895e+06	14122903	56114348	6.92587e+06	7.168	0.49	0.0979889	1
Cell division control protein 42 homolog OS=Mus musculus OX=10090 GN=Cdc42 PE=1 SV=2	Cdc42	165039024	1.21623e+08	62869810	114915571	0.381	0.945	0.402555	0.904682
Coronin-1A OS=Mus musculus OX=10090 GN=Coro1a PE=1 SV=5	Coro1a	293058552	388283558	333682370	419216290	1.139	1.08	0.780912	0.467986
Ig lambda-1 chain C region OS=Mus musculus OX=10090 PE=1 SV=1	LOC433053	8383603		980063	1.91328e+06	0.117	100	8.05946e-08
Mitochondrial fission regulator 1-like OS=Mus musculus OX=10090 GN=Mtfr1l PE=1 SV=1	Fam54b; Mtfr1l	98242496	118567550	78497440	123745234	0.799	1.044	0.107439	1
F-box only protein 41 OS=Mus musculus OX=10090 GN=Fbxo41 PE=1 SV=3	Fbxo41	1624384951	3.11081e+08	2254786701	2.54528e+08	1.388	0.818	0.0939267	1
28S ribosomal protein S36, mitochondrial OS=Mus musculus OX=10090 GN=Mrps36 PE=1 SV=1	Mrps36	143417504	419425488	474135296	544104230	3.306	1.297	0.558439	0.972529
Ras-related protein Rab-6B OS=Mus musculus OX=10090 GN=Rab6b PE=1 SV=1	Rab6b	40719900	83292174	96211848	120426304	2.363	1.446	0.000218545	0.105635
Clathrin coat assembly protein AP180 OS=Mus musculus OX=10090 GN=Snap91 PE=1 SV=1	Snap91	719313198	217568130	211364484	226833710	0.294	1.043	5.79462e-09	0.624908
Fructose-bisphosphate aldolase C OS=Mus musculus OX=10090 GN=Aldoc PE=1 SV=4	Aldoc	29589206	16588413	33347724	11691941	1.127	0.705	1	0.315218
Epiplakin OS=Mus musculus OX=10090 GN=Eppk1 PE=1 SV=2	Eppk1	197784064	2.82422e+07	286421296	13452441	1.448	0.476	0.37778	0.00583808
Contactin-1 OS=Mus musculus OX=10090 GN=Cntn1 PE=1 SV=1	Cntn1	5977230984	1185578204	4377514080	1.1572e+09	0.732	0.976	0.00130006	1
Glia maturation factor beta OS=Mus musculus OX=10090 GN=Gmfb PE=1 SV=3	Gmfb	34076524	17118578	39210080	2.17998e+07	1.151	1.273	1	0.881711
Glia maturation factor gamma OS=Mus musculus OX=10090 GN=Gmfg PE=1 SV=1	Gmfg	34076524	17118578	39210080	2.17998e+07	1.151	1.273	1	0.881711
Bridging integrator 2 OS=Mus musculus OX=10090 GN=Bin2 PE=1 SV=1	Bin2	60861316	133376168	107326184	133643232	1.763	1.002	0.42148	1
Cleavage stimulation factor subunit 3 OS=Mus musculus OX=10090 GN=Cstf3 PE=1 SV=1	Cstf3	5.0547e+07	37279596		33431270	0.01	0.897		1
Hermansky-Pudlak syndrome 5 protein homolog OS=Mus musculus OX=10090 GN=Hps5 PE=1 SV=2	Hps5	365854624	304250976	283218720	302175904	0.774	0.993	0.246715	1
Synaptotagmin-1 OS=Mus musculus OX=10090 GN=Syt1 PE=1 SV=1	Syt1	25766842	2.17374e+07	53932506	19157742	2.093	0.881	0.23695	0.771395
1-aminocyclopropane-1-carboxylate synthase-like protein 1 OS=Mus musculus OX=10090 GN=Accs PE=2 SV=1	Accs	125073320	165369712	144819712	197109616	1.158	1.192	0.6015	0.569019
Inositol-3-phosphate synthase 1 OS=Mus musculus OX=10090 GN=Isyna1 PE=1 SV=1	Isyna1	1044116361	3306186264	1596495043	3571811590	1.529	1.08	0.000677354	0.759668
Peroxiredoxin-6 OS=Mus musculus OX=10090 GN=Prdx6 PE=1 SV=3	Prdx6	248712038	452443646	492101240	490512358	1.979	1.084	0.00115931	0.995984
Leucine-rich repeat flightless-interacting protein 2 OS=Mus musculus OX=10090 GN=Lrrfip2 PE=1 SV=1	Lrrfip2	2315111672	252482313	2416882912	269680804	1.044	1.068	1	1
Actin-related protein 2/3 complex subunit 4 OS=Mus musculus OX=10090 GN=Arpc4 PE=1 SV=3	Arpc4	4906639029	2.28132e+09	4888568584	2.33016e+09	0.996	1.021	1	1
Spectrin beta chain, non-erythrocytic 1 OS=Mus musculus OX=10090 GN=Sptbn1 PE=1 SV=2	Spnb2; Sptbn1	1.64631e+11	2.30422e+10	1.24961e+11	1.95386e+10	0.759	0.848	2.32996e-06	0.000142706
Protein RUFY3 OS=Mus musculus OX=10090 GN=Rufy3 PE=1 SV=1	Rufy3	88151642	45304672	35074364	42861864	0.398	0.946	0.10989	1
Eukaryotic translation initiation factor 4 gamma 3 OS=Mus musculus OX=10090 GN=Eif4g3 PE=1 SV=2	Eif4g3		1.28106e+06	10786684	7640063	100	5.964
Unconventional myosin-Ib OS=Mus musculus OX=10090 GN=Myo1b PE=1 SV=3	Myo1b	861643134	9.31283e+07	622768658	5.65393e+07	0.723	0.607	0.514829	0.11964
Alpha-internexin OS=Mus musculus OX=10090 GN=Ina PE=1 SV=3	Ina	1.26235e+10	2.39826e+09	9.20037e+09	2.21058e+09	0.729	0.922	1.57831e-06	0.0481744
Cystatin-B OS=Mus musculus OX=10090 GN=Cstb PE=1 SV=1	Cstb	66935087	70166830	91329224	69473718	1.364	0.99	0.356804	1
Histone H2B type 1-F/J/L OS=Mus musculus OX=10090 GN=H2bc7 PE=1 SV=2	Hist1h2br; Hist1h2bl; Hist1h2bf; Hist1h2bq; Hist1h2bn; Hist1h2bj	466091174	368807104	1249266816	418639522	2.68	1.135	5.03033e-07	0.907001
Histone H2B type 3-B OS=Mus musculus OX=10090 GN=Hist3h2bb PE=1 SV=3	Hist3h2bb-ps	466091174	368807104	1249266816	418639522	2.68	1.135	5.03033e-07	0.907001
Histone H2B type 1-C/E/G OS=Mus musculus OX=10090 GN=H2bc4 PE=1 SV=3	Hist1h2be; Hist1h2bc; Hist1h2bg	466091174	368807104	1249266816	418639522	2.68	1.135	5.03033e-07	0.907001
Histone H2B type 3-A OS=Mus musculus OX=10090 GN=Hist3h2ba PE=1 SV=3	Hist3h2ba	466091174	368807104	1249266816	418639522	2.68	1.135	5.03033e-07	0.907001
Histone H2B type 1-A OS=Mus musculus OX=10090 GN=H2bc1 PE=1 SV=3	Hist1h2ba	466091174	368807104	1249266816	418639522	2.68	1.135	5.03033e-07	0.907001
Histone H2B type 1-H OS=Mus musculus OX=10090 GN=Hist1h2bh PE=1 SV=3	Hist1h2bh	466091174	368807104	1249266816	418639522	2.68	1.135	5.03033e-07	0.907001
Histone H2B type 1-M OS=Mus musculus OX=10090 GN=H2bc14 PE=1 SV=2	Hist1h2bm	466091174	368807104	1249266816	418639522	2.68	1.135	5.03033e-07	0.907001
Histone H2B type 1-K OS=Mus musculus OX=10090 GN=H2bc12 PE=1 SV=3	Hist1h2bk	466091174	368807104	1249266816	418639522	2.68	1.135	5.03033e-07	0.907001
Histone H2B type 2-E OS=Mus musculus OX=10090 GN=Hist2h2be PE=1 SV=3	Hist2h2be	466091174	368807104	1249266816	418639522	2.68	1.135	5.03033e-07	0.907001
Histone H2B type 2-B OS=Mus musculus OX=10090 GN=Hist2h2bb PE=1 SV=3	Hist2h2bb	466091174	368807104	1249266816	418639522	2.68	1.135	5.03033e-07	0.907001
Histone H2B type 1-P OS=Mus musculus OX=10090 GN=Hist1h2bp PE=1 SV=3	Hist1h2bp	466091174	368807104	1249266816	418639522	2.68	1.135	5.03033e-07	0.907001
Histone H2B type 1-B OS=Mus musculus OX=10090 GN=Hist1h2bb PE=1 SV=3	Hist1h2bb	466091174	368807104	1249266816	418639522	2.68	1.135	5.03033e-07	0.907001
Guanine nucleotide-binding protein G(t) subunit alpha-1 OS=Mus musculus OX=10090 GN=Gnat1 PE=1 SV=3	Gnat1	170637952	38544572	165617584	38512492	0.971	0.999	1	1
Guanine nucleotide-binding protein G(t) subunit alpha-2 OS=Mus musculus OX=10090 GN=Gnat2 PE=2 SV=2	Gnat2	170637952	38544572	165617584	38512492	0.971	0.999	1	1
Guanine nucleotide-binding protein G(t) subunit alpha-3 OS=Mus musculus OX=10090 GN=Gnat3 PE=1 SV=2	Gnat3	170637952	38544572	165617584	38512492	0.971	0.999	1	1
Hypoxanthine-guanine phosphoribosyltransferase OS=Mus musculus OX=10090 GN=Hprt1 PE=1 SV=3	Hprt	3.58864e+08	613014241	315713108	667577242	0.88	1.089	1	1
Hemoglobin subunit alpha OS=Mus musculus OX=10090 GN=Hba PE=1 SV=2	Hba-a1; Hba-a2	805972104	5.42284e+08	734959685	576321472	0.912	1.063	0.639961	1
Spectrin beta chain, erythrocytic OS=Mus musculus OX=10090 GN=Sptb PE=1 SV=4	Spnb1; Sptb	3569432163	5.62733e+08	3094730617	4.06781e+08	0.867	0.723	0.809865	0.0696406
Ankyrin-2 OS=Mus musculus OX=10090 GN=Ank2 PE=1 SV=2	Ank2	4.72428e+10	5.18936e+09	3.55158e+10	3801584637	0.752	0.733	0.00423644	0.000158892
Fructose-bisphosphate aldolase A OS=Mus musculus OX=10090 GN=Aldoa PE=1 SV=2	Aldoa	335293697	227842644	387900566	195882730	1.157	0.86	0.255115	0.386624
V-type proton ATPase subunit C 2 OS=Mus musculus OX=10090 GN=Atp6v1c2 PE=1 SV=1	Atp6v1c2	64835620	17118252	62061288	17120040	0.957	1	1	1
Isocitrate dehydrogenase [NAD] subunit alpha, mitochondrial OS=Mus musculus OX=10090 GN=Idh3a PE=1 SV=1	Idh3a	106122849	159666964	103880832	163796136	0.979	1.026	0.711314	1
Actin-binding LIM protein 3 OS=Mus musculus OX=10090 GN=Ablim3 PE=1 SV=2	Ablim3	5.63422e+08	4.95791e+07	4.2053e+08	3.07971e+07	0.746	0.621	0.202981	0.00917799
60S ribosomal protein L5 OS=Mus musculus OX=10090 GN=Rpl5 PE=1 SV=3	Rpl5	11865219	80497064	40742712	80269280	3.434	0.997		1
Dematin OS=Mus musculus OX=10090 GN=Dmtn PE=1 SV=1	Dmtn; Epb4.9	4635212173	6.34695e+08	3223579496	508126733	0.695	0.801	0.0831309	0.85204
Solute carrier family 2, facilitated glucose transporter member 3 OS=Mus musculus OX=10090 GN=Slc2a3 PE=1 SV=1	Slc2a3	10910086	13171873		10638784	0.01	0.808		0.230738
Endophilin-B2 OS=Mus musculus OX=10090 GN=Sh3glb2 PE=1 SV=2	Sh3glb2	1.85628e+07	38979172	40659321	41549077	2.19	1.066	0.0343104	1
BTB/POZ domain-containing protein 17 OS=Mus musculus OX=10090 GN=Btbd17 PE=1 SV=1	Btbd17	242461006	2.56632e+07	224341116	22612832	0.925	0.881	1	0.916638
2-oxoisovalerate dehydrogenase subunit beta, mitochondrial OS=Mus musculus OX=10090 GN=Bckdhb PE=1 SV=2	Bckdhb	698044426	749547526	638182460	772143958	0.914	1.03	1	1
Acyl-coenzyme A thioesterase 9, mitochondrial OS=Mus musculus OX=10090 GN=Acot9 PE=1 SV=1	Acot9		7610285		7156083		0.94		1
Acyl-coenzyme A thioesterase 10, mitochondrial OS=Mus musculus OX=10090 GN=Acot10 PE=2 SV=1	Acot10		7610285		7156083		0.94		1
Oligodendrocyte-myelin glycoprotein OS=Mus musculus OX=10090 GN=Omg PE=1 SV=1	Omg	1029385448	1.44337e+08	855466672	147520292	0.831	1.022	0.150172	0.907001
Neurofilament light polypeptide OS=Mus musculus OX=10090 GN=Nefl PE=1 SV=5	Nefl	7184023615	1.38385e+09	4554173557	1.39856e+09	0.634	1.011	4.09595e-05	1
Sodium/potassium-transporting ATPase subunit beta-3 OS=Mus musculus OX=10090 GN=Atp1b3 PE=1 SV=1	Atp1b3				16404734		100
Transmembrane protein 33 OS=Mus musculus OX=10090 GN=Tmem33 PE=1 SV=1	Tmem33	1.54361e+07	46797178	43762948	55695324	2.835	1.19	0.00149622	0.900639
NADH-ubiquinone oxidoreductase 75 kDa subunit, mitochondrial OS=Mus musculus OX=10090 GN=Ndufs1 PE=1 SV=2	Ndufs1	49509910	31477883	85930162	3.87774e+07	1.736	1.232	1	1
Rho GTPase-activating protein 21 OS=Mus musculus OX=10090 GN=Arhgap21 PE=1 SV=1	Arhgap21	377583939	1.55551e+08	542367107	388581778	1.436	2.498	0.280201	0.000455425
Malate dehydrogenase, cytoplasmic OS=Mus musculus OX=10090 GN=Mdh1 PE=1 SV=3	Mdh1	142291036	114400984	35420396	87840208	0.249	0.768	0.000764571	0.184614
Fructose-bisphosphate aldolase B OS=Mus musculus OX=10090 GN=Aldob PE=1 SV=3	Aldob	73071720	55333460	76625664	60563192	1.049	1.095	1	0.75478
Myelin-oligodendrocyte glycoprotein OS=Mus musculus OX=10090 GN=Mog PE=1 SV=1	Mog	1.85478e+09	2.09073e+09	2.05449e+09	2039962894	1.108	0.976	0.119719	1
Trifunctional enzyme subunit alpha, mitochondrial OS=Mus musculus OX=10090 GN=Hadha PE=1 SV=1	Hadha	15809122	1.75875e+07	21217376	21235932	1.342	1.207		0.998102
Sorbin and SH3 domain-containing protein 1 OS=Mus musculus OX=10090 GN=Sorbs1 PE=1 SV=2	Sorbs1	2067044466	3.02378e+08	1841193231	256053752	0.891	0.847	0.495622	0.0776036
Megakaryocyte-associated tyrosine-protein kinase OS=Mus musculus OX=10090 GN=Matk PE=1 SV=2	Matk	148790400	235076128	130329848	2.1235e+08	0.876	0.903	0.864783	0.837869
Proteasome subunit alpha type-3 OS=Mus musculus OX=10090 GN=Psma3 PE=1 SV=3	Psma3		4.66966e+06	131299	3691477	100	0.791		0.420762
Growth arrest-specific protein 7 OS=Mus musculus OX=10090 GN=Gas7 PE=1 SV=1	Gas7	22396922	23261411	24287724	25050096	1.084	1.077	1	1
Brain-specific angiogenesis inhibitor 1-associated protein 2 OS=Mus musculus OX=10090 GN=Baiap2 PE=1 SV=2	Baiap2	1.19331e+10	1.64299e+09	1.00471e+10	1208572146	0.842	0.736	0.0151135	8.59319e-05
Claudin-11 OS=Mus musculus OX=10090 GN=Cldn11 PE=1 SV=1	Cldn11	6.6174e+08	3.21426e+08	7.53186e+08	248385562	1.138	0.773	0.924968	0.00341584
Mitochondrial import inner membrane translocase subunit TIM50 OS=Mus musculus OX=10090 GN=Timm50 PE=1 SV=1	Timm50	1.6814e+07	60406456	101841642	112158834	6.057	1.857	0.00177089	0.049124
Glutamate receptor 1 OS=Mus musculus OX=10090 GN=Gria1 PE=1 SV=1	Gria1	210913256	60565986	118627988	5.18468e+07	0.562	0.856	0.864567	1
Amphiphysin OS=Mus musculus OX=10090 GN=Amph PE=1 SV=1	Amph	1.02554e+09	2.62819e+09	1472924864	2554426741	1.436	0.972	0.000253869	0.950984
Isoaspartyl peptidase/L-asparaginase OS=Mus musculus OX=10090 GN=Asrgl1 PE=1 SV=1	Asrgl1	863805198	2.23268e+09	1118383444	2270673384	1.295	1.017	0.00181602	1
Ras-related protein Rab-6A OS=Mus musculus OX=10090 GN=Rab6a PE=1 SV=4	Rab6a	40719900	114589132	96211848	124755961	2.363	1.089	0.000264549	1
Isochorismatase domain-containing protein 1 OS=Mus musculus OX=10090 GN=Isoc1 PE=1 SV=1	Isoc1	43046290	69035848	24703302	60723430	0.574	0.88	0.477846	0.626192
Glutathione S-transferase Mu 6 OS=Mus musculus OX=10090 GN=Gstm6 PE=1 SV=4	Gstm6	38288168	58790700	34196064	47454196	0.893	0.807	1	0.12905
SH3 and multiple ankyrin repeat domains protein 2 OS=Mus musculus OX=10090 GN=Shank2 PE=1 SV=2	Shank2	6.86902e+09	8.41588e+08	5.48307e+09	5.65271e+08	0.798	0.672	0.0196461	0.000146483
Catenin beta-1 OS=Mus musculus OX=10090 GN=Ctnnb1 PE=1 SV=1	Ctnnb1	6.40499e+09	940203739	4.86817e+09	8.42724e+08	0.76	0.896	0.00338203	0.290964
Very-long-chain enoyl-CoA reductase OS=Mus musculus OX=10090 GN=Tecr PE=1 SV=1	Tecr	305801806	331894366	438759872	885735088	1.435	2.669	0.00477685	5.04821e-07
Disks large homolog 4 OS=Mus musculus OX=10090 GN=Dlg4 PE=1 SV=1	Dlg4	24180004875	4.16433e+09	19855129292	3033467146	0.821	0.728	0.00238278	2.25014e-05
Spectrin alpha chain, non-erythrocytic 1 OS=Mus musculus OX=10090 GN=Sptan1 PE=1 SV=4	Spna2; Sptan1	2.56189e+11	3.84058e+10	2.06265e+11	2.78003e+10	0.805	0.724	0.00136307	6.54045e-05
Nucleoside diphosphate kinase A OS=Mus musculus OX=10090 GN=Nme1 PE=1 SV=1	Nme1		9.43417e+06	13351706	1.05281e+07	100	1.116		1
L-lactate dehydrogenase C chain OS=Mus musculus OX=10090 GN=Ldhc PE=1 SV=2	Ldhc	697109824	1129917824	638487296	1152771040	0.916	1.02	1	1
Dedicator of cytokinesis protein 9 OS=Mus musculus OX=10090 GN=Dock9 PE=1 SV=2	Dock9	99714254	15588382	89226999	1.15303e+07	0.895	0.74	1	0.931669
Prelamin-A/C OS=Mus musculus OX=10090 GN=Lmna PE=1 SV=2	Lmna	37780557	380772071		1.30666e+07	0.01	0.034		7.41959e-06
Guanine nucleotide-binding protein G(I)/G(S)/G(O) subunit gamma-3 OS=Mus musculus OX=10090 GN=Gng3 PE=1 SV=1	Gng3		4.32566e+07		44737216		1.034		0.824355
F-actin-capping protein subunit alpha-1 OS=Mus musculus OX=10090 GN=Capza1 PE=1 SV=4	Capza1	4748789774	6.36087e+08	3603606484	470435224	0.759	0.74	0.0742472	0.00526726
Retinal dehydrogenase 2 OS=Mus musculus OX=10090 GN=Aldh1a2 PE=1 SV=2	Aldh1a2	66647830	138070460	16657863	157565652	0.25	1.141	0.00229591	0.939803
Aspartate aminotransferase, mitochondrial OS=Mus musculus OX=10090 GN=Got2 PE=1 SV=1	Got2	182244124	166628393	350010464	339678387	1.921	2.039	0.00640812	0.0135164
Calmodulin-regulated spectrin-associated protein 2 OS=Mus musculus OX=10090 GN=Camsap2 PE=1 SV=3	Camsap2	63623929	86558750	181099202	216767700	2.846	2.504	3.62585e-06	5.22251e-06
Cytospin-B OS=Mus musculus OX=10090 GN=Specc1 PE=1 SV=2	Specc1	3211261592	2.47169e+08	1.81941e+09	186340284	0.567	0.754	0.0441646	0.05206
Aldehyde dehydrogenase, mitochondrial OS=Mus musculus OX=10090 GN=Aldh2 PE=1 SV=1	Aldh2	3.64071e+08	6.71619e+08	301506978	668270456	0.828	0.995	0.0381561	0.976017
Protein phosphatase 1 regulatory subunit 29 OS=Mus musculus OX=10090 GN=Elfn2 PE=1 SV=1	Elfn2	175085552	32474490	139788768	19896546	0.798	0.613	0.682138	0.120564
Guanine nucleotide-binding protein G(s) subunit alpha isoforms XLas OS=Mus musculus OX=10090 GN=Gnas PE=1 SV=1	Gnas	127253856	5.85436e+07	237609456	42295960	1.867	0.722	0.286625	1
Guanine nucleotide-binding protein G(s) subunit alpha isoforms short OS=Mus musculus OX=10090 GN=Gnas PE=1 SV=1	Gnas	127253856	5.85436e+07	237609456	42295960	1.867	0.722	0.286625	1
Actin-related protein 2/3 complex subunit 5 OS=Mus musculus OX=10090 GN=Arpc5 PE=1 SV=3	Arpc5	621659362	235717134	522302952	254716484	0.84	1.081	0.0997223	0.798749
Glutathione S-transferase Mu 7 OS=Mus musculus OX=10090 GN=Gstm7 PE=1 SV=1	Gstm7	1.28681e+08	254359265	234555198	240471404	1.823	0.945	0.223832	1
Glutathione S-transferase Mu 2 OS=Mus musculus OX=10090 GN=Gstm2 PE=1 SV=2	Gstm2	1.28681e+08	254359265	234555198	240471404	1.823	0.945	0.223832	1
[Pyruvate dehydrogenase (acetyl-transferring)] kinase isozyme 3, mitochondrial OS=Mus musculus OX=10090 GN=Pdk3 PE=1 SV=1	Pdk3	301215953	5.74873e+07	627793823	119022612	2.084	2.07	7.77747e-05	0.000104279
F-actin-capping protein subunit beta OS=Mus musculus OX=10090 GN=Capzb PE=1 SV=3	Capzb	2.90537e+10	4.48097e+09	2.12826e+10	3054430850	0.733	0.682	3.54498e-05	2.31397e-06
Cytochrome b-c1 complex subunit Rieske, mitochondrial OS=Mus musculus OX=10090 GN=Uqcrfs1 PE=1 SV=1	Uqcrfs1	890579782	1238709446	756531534	1.3498e+09	0.849	1.09	0.681101	1
Tyrosine-protein kinase Fyn OS=Mus musculus OX=10090 GN=Fyn PE=1 SV=4	Fyn	57221618	40223898	137751992	2.48419e+07	2.407	0.618	0.357705	0.805517
Triosephosphate isomerase OS=Mus musculus OX=10090 GN=Tpi1 PE=1 SV=4	Tpi1	3527432093	6157833988	3.00049e+09	5448733175	0.851	0.885	0.0228081	0.231798
Aldehyde dehydrogenase X, mitochondrial OS=Mus musculus OX=10090 GN=Aldh1b1 PE=1 SV=1	Aldh1b1	54881336	98172704	18338884	125439648	0.334	1.278		0.384963
Aldehyde dehydrogenase family 1 member A3 OS=Mus musculus OX=10090 GN=Aldh1a3 PE=1 SV=1	Aldh1a3	54881336	98172704	18338884	125439648	0.334	1.278		0.384963
Protein transport protein Sec23A OS=Mus musculus OX=10090 GN=Sec23a PE=1 SV=2	Sec23a	1.40201e+08	170268716	1.14749e+08	133236730	0.818	0.783	1	0.244983
Neuronal-specific septin-3 OS=Mus musculus OX=10090 GN=Septin3 PE=1 SV=2	Sep3	218669289	262892830	156853639	240058052	0.717	0.913	0.110702	0.735372
L-lactate dehydrogenase B chain OS=Mus musculus OX=10090 GN=Ldhb PE=1 SV=2	Ldhb	1.24179e+09	2.07213e+09	1.12399e+09	2014204678	0.905	0.972	0.414103	1
SH3 and multiple ankyrin repeat domains protein 1 OS=Mus musculus OX=10090 GN=Shank1 PE=1 SV=1	Shank1	1.3597e+10	2.29769e+09	10906894133	1.76514e+09	0.802	0.768	0.000806336	0.000216873
Glutathione S-transferase Mu 5 OS=Mus musculus OX=10090 GN=Gstm5 PE=1 SV=1	Gstm5	6.92431e+07	118803592	129655064	131648184	1.872	1.108	0.658712	1
Eukaryotic translation initiation factor 4E OS=Mus musculus OX=10090 GN=Eif4e PE=1 SV=1	Eif4e	15564935	16960452		1.41001e+07	0.01	0.831		0.907001
Thy-1 membrane glycoprotein OS=Mus musculus OX=10090 GN=Thy1 PE=1 SV=1	Thy1	14660276149	2272314102	11023045880	1675875540	0.752	0.738	0.00433428	0.000683209
F-actin-capping protein subunit alpha-2 OS=Mus musculus OX=10090 GN=Capza2 PE=1 SV=3	Capza2	3.30044e+10	5595366561	28855436223	4.02228e+09	0.874	0.719	0.0305762	0.000147576
SH3 and multiple ankyrin repeat domains protein 3 OS=Mus musculus OX=10090 GN=Shank3 PE=1 SV=3	Shank3	8290050599	8.62331e+08	6174583440	4.71428e+08	0.745	0.547	0.00334989	4.13416e-06
Flotillin-1 OS=Mus musculus OX=10090 GN=Flot1 PE=1 SV=1	Flot1	87205520	12461913	55895268	1.02869e+07	0.641	0.825	0.832201	1
Ethylmalonyl-CoA decarboxylase OS=Mus musculus OX=10090 GN=Echdc1 PE=1 SV=2	Echdc1	32021818	62915134	22731690	44130573	0.71	0.701	0.307398	0.850744
Methylcrotonoyl-CoA carboxylase beta chain, mitochondrial OS=Mus musculus OX=10090 GN=Mccc2 PE=1 SV=1	Mccc2	5.18223e+10	1.00551e+11	4.94877e+10	8.28289e+10	0.955	0.824	0.650352	0.000246307
Paralemmin-1 OS=Mus musculus OX=10090 GN=Palm PE=1 SV=1	Palm	545411668	95914429	454645148	92427350	0.834	0.964	1	0.998102
Glutamine synthetase OS=Mus musculus OX=10090 GN=Glul PE=1 SV=6	Glul	2.96578e+10	6.80495e+10	3.21948e+10	5.85103e+10	1.086	0.86	0.758433	0.05206
L-lactate dehydrogenase A chain OS=Mus musculus OX=10090 GN=Ldha PE=1 SV=3	Ldha	1737210232	3067918394	1672449064	2831581903	0.963	0.923	1	0.639418
Myosin light chain 6B OS=Mus musculus OX=10090 GN=Myl6b PE=1 SV=1	Myl6b	15631547618	2223438098	10319431712	1327262477	0.66	0.597	5.67044e-05	4.14543e-06
Ankyrin repeat and sterile alpha motif domain-containing protein 1B OS=Mus musculus OX=10090 GN=Anks1b PE=1 SV=3	Anks1b	2.54611e+11	1.04768e+09	1.01197e+11	28198076997	0.397	26.915	8.39793e-06	1.29591e-11
Hemoglobin subunit epsilon-Y2 OS=Mus musculus OX=10090 GN=Hbb-y PE=1 SV=2	Hbb-y	126828976	114344848	151407744	81089496	1.194	0.709	0.546873	0.0243754
TNF receptor-associated factor 3 OS=Mus musculus OX=10090 GN=Traf3 PE=1 SV=2	Traf3	1334271530	1.41884e+08	1151667312	1.22903e+08	0.863	0.866	1	1
Transcriptional repressor protein YY1 OS=Mus musculus OX=10090 GN=Yy1 PE=1 SV=1	Yy1		1.72437e+06		52587.1		0.03		0.000224608
Protein flightless-1 homolog OS=Mus musculus OX=10090 GN=Flii PE=1 SV=1	Flii	7746908640	7.96529e+08	6.09998e+09	4.96967e+08	0.787	0.624	0.00333485	2.4454e-06
Clathrin light chain B OS=Mus musculus OX=10090 GN=Cltb PE=1 SV=1	Cltb	736787876	411154550	511874700	326495040	0.695	0.794	0.242239	0.197134
T-complex protein 1 subunit theta OS=Mus musculus OX=10090 GN=Cct8 PE=1 SV=3	Cct8	64059795	96257791	67727662	85236076	1.057	0.885	0.897377	1
Ubiquitin carboxyl-terminal hydrolase 17-like protein A OS=Mus musculus OX=10090 GN=Usp17la PE=1 SV=1	Dub1; Usp17la	524821152	81596600	430564224	42589836	0.82	0.522	0.0216135	8.97606e-07
Malate dehydrogenase, mitochondrial OS=Mus musculus OX=10090 GN=Mdh2 PE=1 SV=3	Mdh2	75935636	68563314	69884448	36808680	0.92	0.537	1	0.00453397
Glial fibrillary acidic protein OS=Mus musculus OX=10090 GN=Gfap PE=1 SV=4	Gfap	2.66799e+09	5.09275e+09	3.28831e+09	3.3482e+09	1.233	0.657	0.0192103	0.000156356
Glutathione S-transferase Mu 1 OS=Mus musculus OX=10090 GN=Gstm1 PE=1 SV=2	Gstm1	1.57184e+08	4.09429e+08	2.61422e+08	3.27493e+08	1.663	0.8	0.326684	0.904853
A-kinase anchor protein 2 OS=Mus musculus OX=10090 GN=Akap2 PE=1 SV=3	Akap2; Gm20459; Palm2Akap2; Pakap	426231258	1.00094e+08	264184968	7.58494e+07	0.62	0.758	0.0298719	0.380333
Leucine zipper putative tumor suppressor 3 OS=Mus musculus OX=10090 GN=Lzts3 PE=1 SV=1	Lzts3; Prosapip1	3.76395e+08	1.9853e+07	171490780	1.41766e+07	0.456	0.714	0.937749	0.916638
Propionyl-CoA carboxylase alpha chain, mitochondrial OS=Mus musculus OX=10090 GN=Pcca PE=1 SV=2	Pcca	5.81262e+09	1.34645e+10	5.52698e+09	8.5423e+09	0.951	0.634	0.817541	6.41024e-07
Lipoamide acyltransferase component of branched-chain alpha-keto acid dehydrogenase complex, mitochondrial OS=Mus musculus OX=10090 GN=Dbt PE=1 SV=2	Dbt	4.82859e+10	9.22447e+10	4.93105e+10	7.50792e+10	1.021	0.814	1	0.0106359
Nucleosome assembly protein 1-like 4 OS=Mus musculus OX=10090 GN=Nap1l4 PE=1 SV=1	Nap1l4	71471761	1.13145e+07	9.20699e+06	10980569	0.129	0.97	0.0661878
Myosin-11 OS=Mus musculus OX=10090 GN=Myh11 PE=1 SV=1	Myh11	8.20227e+09	1.53268e+09	6486157931	8.66844e+08	0.791	0.566	0.0114097	1.51215e-06
G protein-regulated inducer of neurite outgrowth 1 OS=Mus musculus OX=10090 GN=Gprin1 PE=1 SV=2	Gprin1	35618060	19268389	26315692	9932971	0.739	0.516	1
Actin-related protein 2 OS=Mus musculus OX=10090 GN=Actr2 PE=1 SV=1	Actr2	4709436459	2497420716	2928179248	2346823089	0.622	0.94	0.000111825	0.749254
Neutral amino acid transporter A OS=Mus musculus OX=10090 GN=Slc1a4 PE=1 SV=1	Slc1a4		27009558	25524374	32110336	100	1.189		0.571049
Actin, gamma-enteric smooth muscle OS=Mus musculus OX=10090 GN=Actg2 PE=1 SV=1	Actg2	48551411586	9.99094e+09	4.30411e+10	5513247054	0.887	0.552	0.0926723	1.22276e-06
Calmodulin-2 OS=Mus musculus OX=10090 GN=Calm2 PE=1 SV=1	Calm3; Calm1; Calm2	4.65115e+10	6.51189e+09	3.09764e+10	3896526784	0.666	0.598	2.57784e-05	5.54413e-07
Propionyl-CoA carboxylase beta chain, mitochondrial OS=Mus musculus OX=10090 GN=Pccb PE=1 SV=2	Pccb	8.26379e+10	1.68085e+11	8.38732e+10	122360046200	1.015	0.728	1	2.48264e-06
Actin, alpha skeletal muscle OS=Mus musculus OX=10090 GN=Acta1 PE=1 SV=1	Acta1	48522419538	9.99016e+09	4.31223e+10	5513247054	0.889	0.552	0.0987593	1.30452e-06
Actin, alpha cardiac muscle 1 OS=Mus musculus OX=10090 GN=Actc1 PE=1 SV=1	Actc1	48682013106	1.00166e+10	4.31223e+10	5513247054	0.886	0.55	0.0889079	1.10421e-06
Actin, aortic smooth muscle OS=Mus musculus OX=10090 GN=Acta2 PE=1 SV=1	Acta2	48682013106	1.00166e+10	4.31223e+10	5513247054	0.886	0.55	0.0889079	1.10421e-06
Protein argonaute-3 OS=Mus musculus OX=10090 GN=Ago3 PE=2 SV=2	Ago3; Eif2c3	45285092	132712924	1.20712e+07	1.844e+07	0.267	0.139	0.0693453	0.0035414
Serine/threonine-protein kinase NLK OS=Mus musculus OX=10090 GN=Nlk PE=1 SV=2	Nlk	155311968	521644864	372707680	389504512	2.4	0.747	5.03033e-07	0.00248598
Mitogen-activated protein kinase 15 OS=Mus musculus OX=10090 GN=Mapk15 PE=1 SV=1	Mapk15	155311968	521644864	372707680	389504512	2.4	0.747	5.03033e-07	0.00248598
Mast/stem cell growth factor receptor Kit OS=Mus musculus OX=10090 GN=Kit PE=1 SV=3	Kit	155311968	521644864	372707680	389504512	2.4	0.747	5.03033e-07	0.00248598
Receptor-type tyrosine-protein kinase FLT3 OS=Mus musculus OX=10090 GN=Flt3 PE=1 SV=2	Flt3	155311968	521644864	372707680	389504512	2.4	0.747	5.03033e-07	0.00248598
Vascular endothelial growth factor receptor 3 OS=Mus musculus OX=10090 GN=Flt4 PE=1 SV=1	Flt4	155311968	521644864	372707680	389504512	2.4	0.747	5.03033e-07	0.00248598
[truncated: 394 more rows]

## Sheet: S2
Supplementary Table S2. This table shows 917 proteins that significantly interacted with Poly-dG compared to Poly-dA, and vice versa, through two independent experiments. Log2 ratio indicates the log2 of the abundance ratio of proteins interacting with Poly-dG to those interacting with Poly-dA.
Gene Symbol	Log2 ratio (Experiment 1)	Log2 ratio (Experiment 2)
Ccar1	6.64386	6.64386
Tfam	2.71216	2.31962
Vangl2	5.16273	5.74195
Nudt21	5.07232	5.23458
Fip1l1	6.64386	6.64386
Cpsf6	6.07645	5.19164
Pip5k1c	5.51595	5.15729
Cacnb2	3.95196	6.13785
Polr3d	6.40076	6.27197
G3bp1	6.64386	6.24081
Gtf3c1	6.02248	6.44763
Snrpg	5.63384	3.6874
Snrpe	6.64386	6.64386
Snrnp70	6.64386	6.64386
Gabra2	6.64386	6.10486
Fus	6.3835	5.95014
Snrpb2	5.15668	6.64386
Polr2b	6.41121	4.05172
Usp10	6.64386	6.64386
Rbm27	6.50192	5.49288
Polr2a	4.25641	4.73514
U2af2	3.29234	4.06523
U2af1l4	4.23642	5.31223
Snrpb	6.412	6.30761
Snrpn	6.39525	6.28764
Habp4	4.52619	5.0045
Prpf31	4.62293	3.96874
G3bp2	5.77273	6.64386
U2af1	3.71127	5.11253
Spon1	4.42694	4.92932
Cacnb1	4.7941	4.28133
Cnbp	3.84669	3.76011
Thrap3	5.02848	6.64386
Kcnt1	4.96158	5.66001
Gabra5	5.50957	5.93734
Caprin1	5.42831	6.64386
Prrc2c	4.90145	6.64386
Agtpbp1	5.38229	6.30131
Gabrg2	3.83925	4.33771
Gabrb2	3.42761	4.2706
Gtf3c5	5.36995	5.55505
Hnrnph2	3.0939	2.89821
Prmt5	5.43816	6.64386
Mtmr1	4.81296	6.19877
Srsf2	4.43062	4.40959
Serbp1	4.28488	6.14254
Thsd7a	3.75734	4.24138
Ptn	3.44573	5.32596
Nmnat1	3.18476	4.0505
Gnl1	4.82833	6.27034
Fam120a	3.82762	5.22909
Slc4a4	4.2426	5.30987
Myef2	4.45035	5.87066
Hnrnpul2	4.12408	5.28414
Pnpla6	5.35942	6.21477
Mctp1	4.64921	6.64386
Polr2h	5.47063	4.46297
Rbm26	3.2499	5.58755
Hnrnpul1	3.96116	6.64386
Cacnb3	3.50284	3.94879
Trim28	3.50665	2.93678
Gabra1	3.13914	4.25837
Gtf3c4	4.9749	5.93242
Mepce	3.23527	4.86498
Ddx6	2.57022	3.93499
Cacna1e	3.46963	4.0635
Hnrnpab	3.30261	3.43816
Erh	4.8147	5.93537
Srsf5	3.45851	4.92847
Clnk	1.03703	1.2461
Pik3r1	1.03703	1.2461
Plcg2	1.03703	1.2461
Polr2l	4.25641	3.75948
Gabra3	4.44075	4.86795
Slc4a10	4.19148	6.64386
Slc4a8	4.19148	6.64386
Slc25a13	1.01507	1.10367
Cacna1a	3.14828	4.52863
Alyref	3.64143	6.64386
Brsk1	3.84177	5.85275
Fxr2	3.47703	4.67694
Purb	0.719841	0.85997
Alyref2	3.35304	6.57543
Zcchc6	4.04719	6.03448
Mrps22	4.30064	5.95247
Mrpl40	4.64056	5.37754
Map7d1; Mtap7d1	2.93659	4.34802
Gtdc2; Pomgnt2	3.04019	5.22331
Smarcc1	2.96347	5.24553
Eif3c	3.42935	6.58795
Ahdc1	2.45891	6.64386
Eml2	4.09618	4.88152
Sbf1	3.28599	5.82357
Smarcc2	3.45589	5.32153
Otp	3.27262	5.35977
Snrpd3	5.10509	6.64386
Gabrb1	3.88215	4.2724
Rps19	2.79306	6.18108
Ilf2	2.94561	6.64386
Mrps15	3.19219	4.55937
Kcnab1	2.9895	5.75133
Ssb	2.55802	4.95917
Jph3	4.15534	5.49742
Srsf6	2.7914	4.16116
Rps29	2.54918	5.70968
Ksr1	2.40272	4.59801
Mark1	2.85639	6.64386
Srsf4	2.13881	3.87115
Kcnq2	3.4695	5.72378
Eif2s3x	2.43002	5.56316
Wwp1	3.37546	4.04954
Akap5	2.66334	4.41366
Prkce	2.20696	3.03756
Rpl39	2.46806	4.11603
Sf3b1	2.0036	5.80534
Rps17	1.81967	5.20621
Top1	4.31962	6.64386
Klhdc2	2.96551	-3.25154
Cdkl2	2.20977	5.20014
Cdkl4	2.20977	5.20014
Stk36	2.20977	5.20014
Cdkl3	2.20977	5.20014
Cdkl1	2.20977	5.20014
Itch	3.00522	3.56059
Llgl1	2.42761	6.33498
Mlec	1.97379	2.1846
Lias	2.02361	4.92747
Mark2	2.08576	6.64386
Eif3d	2.15834	5.36065
Ncl	1.7941	4.28118
Rbmxl1	1.41522	6.64386
Rbmx	1.41522	6.64386
Rps6ka3	2	5.11007
Tlk1	2	5.11007
Rps6ka1	2	5.11007
Mastl	2	5.11007
Rps6ka6	2	5.11007
Rps6ka2	2	5.11007
Tlk2	2	5.11007
Trim46	2.42868	6.64386
Fau	1.56706	3.23894
Purg	3.17281	5.93095
Eif3a	1.78367	6.64386
Ubr4	1.52757	3.56572
Eef1a2	1.83309	3.60039
Frmd4b	1.19219	3.61353
Frmd4a	1.19219	3.61353
Arglu1	0.879706	5.43603
Neurl4	1.05728	2.32998
Cnrip1	0.862352	0.831877
Tiam1	3.49748	5.32344
Srsf7	1.82416	5.32351
Rnmt	4.74281	4.08134
Amer2; Fam123a	2.24001	4.61294
Klc2	3.79722	5.03144
Rps7	1.16414	5.21719
Chd4	4.81275	6.04752
Eif4b	3.95243	5.5548
Rpl22; LOC100047372; LOC100504863; LOC102642602	1.37629	6.05901
Gabrb3	5.07442	3.71326
Dhx8	3.06867	4.75841
Kcnab2	3.92448	4.13488
Gabra6	3.22018	5.18368
Larp1	3.01132	5.40942
AW555464; Cep170b	3.33628	5.64123
Pura	0.898402	0.990592
Dgkz	2.54794	5.59872
Srpk1	3.2814	5.05793
Srpk3	3.2814	5.05793
Fam164a; Zc2hc1a	1.33571	6.18404
Lrpprc	5.02994	4.77858
Mast2	3.25897	5.61421
Prkd1	2.97563	4.5741
Rims1	0.703101	4.78555
Slc32a1	1.46362	1.20539
Ctcf	6.64386	5.08032
Hnrnph1	2.93149	2.5218
Eif2s3y	2.14209	5.02197
Luc7l2	3.13077	4.54702
Mast4	3.17073	5.52425
Rpl11	2.65855	3.82772
Ddx46	1.9982	5.02914
Clasp1	3.10131	5.27557
Rbm39	3.67423	4.45773
Agap2; LOC105242480	1.06143	5.55228
Magi1	2.51349	4.31281
Rpl23a	2.35135	4.57652
Rapgef2	3.87086	5.14727
Ankrd63	1.0635	5.16136
Yars	2.639	4.44095
Eftud2	2.8478	4.13881
Pnpla7	1.78325	3.58508
Rps14	1.71853	4.92818
Prrc2a	3.43949	5.85634
Hnrnpf	2.30451	2.40599
D1Pas1	1.93244	4.99702
Camsap3	1.79036	4.75371
Snx27	1.71238	5.26108
Chd5	4.58135	6.22726
Mast1	3.37948	4.83319
Ppp2r5e	1.97012	4.7188
Klc1	4.08576	4.5909
Cacnb4	3.09288	3.9895
Kcnj10	2.29807	3.96023
Tex2	1.80157	4.50418
Ddx3y	3.69086	6.64386
Cacna1b	3.07707	3.91179
Tln2	3.76776	5.32819
Kif21a	2.62223	4.95205
Ddx3x	1.90535	4.80808
Epb4.1l1; Epb41l1	2.22466	3.8745
Mtmr2	2.14078	6.12885
Rab11fip5	1.50843	4.29462
Llgl2	2.71172	4.61806
Ppfia3	1.97783	4.55961
Ngef	2.72072	4.5612
Rock2	2.93885	4.17895
Mecp2	1.18587	4.73828
Bcas1	0.575312	4.52632
Hdac2	2.03844	4.35375
Epb4.1l3; Epb41l3	1.94448	3.71875
Mbp	0.658097	5.36978
Nufip2	4.45273	6.42931
Wdr37	2.16864	4.53612
Rps2; Rps2-ps13	2.1551	4.44877
Fam151a	1.67401	4.47086
Kank4	1.3978	4.4454
Cerk	6.08666	4.33657
Rbbp4	4.63233	3.88313
Mrps27	1.84318	4.08585
Rps10	2.8482	5.70973
Clasp2	2.65535	5.05368
Rpl23; LOC100044627; LOC100862455	1.58015	4.01409
Gabrd	6.37396	3.74222
Snrpd2	1.92752	5.21156
Mrps17	2.48671	4.81727
Srsf1; LOC102641923	1.86433	4.08687
Wdr33	3.58244	5.61606
Dclk1	1.95643	4.80235
Srsf9	1.33914	4.83799
Polr2e	4.91523	3.59777
Atxn2l	3.21241	5.87546
Gfra1	1.18269	5.98493
Numbl	2.35896	5.1389
Fam120c	3.19503	5.16696
Ddx4	1.99313	4.17377
Plvap	3.51904	3.8502
Phactr1	1.8476	4.37962
Epb4.1l2; Epb41l2	2.14209	3.15462
Ddx5	1.28511	4.62463
Rbbp7	3.72846	3.60134
Kif2a	1.15056	4.46238
Rps9	1.67446	4.47262
Sh2d5	4.6133	4.48175
Arhgef2	1.43616	4.43603
Fmr1	1.04614	4.88977
Unc13b	1.40817	3.28954
Rpa2	-4.47393	-3.2109
Cnksr2	1.0861	4.16551
Rps13; Rps13-ps1; LOC102642137	1.21288	4.1254
Rps4x	1.22897	4.77204
Rpl17	2.50868	5.1014
Nbea	1.13027	5.03051
Rasgrf1	1.99928	4.45009
Numb	2.24853	4.37448
Ddx17	1.34369	4.18848
Syncrip	2.3749	5.41711
Vgf	-2.07704	4.3749
Pi4ka	1.73898	6.14307
Myo9a	2.7615	4.49499
Rem2	-2.50635	4.26986
C530008M17Rik	0.648926	4.27702
Sart1	1.00935	4.87145
Fam120b	3.75862	6.64386
Grm1	0.895303	3.12763
Atad3a	2.31121	4.35064
Gpr158	4.31882	4.56004
Pitpnm2	1.83026	3.69443
Fn3k	1.76723	4.0148
Polr3e	3.01935	3.40463
9830001H06Rik; Soga1	2.89821	4.21093
Grsf1	2.37212	2.60905
Prmt1	2.55802	3.94748
Rps25	2.79826	4.6585
Phb	2.05832	3.89521
Tbc1d10b	1.25338	3.52957
Usp9x	1.14926	3.77526
Kif5c	3.35826	3.85639
Rps16-ps2; Rps16	1.37518	4.66653
Rpl30; Rpl30-ps8; Gm12191	0.683472	4.49121
Map6; Mtap6	0.856787	4.50634
Arhgef9	2.36793	4.20821
Kif5b	6.31484	3.88166
Unc13a	0.830255	3.72574
Spata13	1.65901	3.81301
Arhgef4	1.65901	3.81301
Cpsf2	4.2496	4.48543
Rps11	1.84479	4.17417
Hdgfrp3; Hdgfl3	2.618	5.05359
Camkv	1.36457	3.04614
Dhx15	3.91083	4.54794
Rps3a; Rps3a1	1.1177	4.71116
Rpl10; Rpl10-ps1	1.56218	3.916
Pacs1	2.21909	4.25179
Rpl10l	1.54646	3.8799
Acsl6	2.81209	4.23128
Csnk1d	1.69064	2.94467
Srrm2	2.77189	3.06178
Prkcb	2.16704	3.59024
Rps27; Gm9846; Rps27rt	1.123	3.12433
Tjp3	0.690641	3.79036
Jakmip1	4.26656	5.53232
Rps20	1.02006	4.13685
Sypl	1.01792	4.15818
Ppp2r2d	2.24031	3.08848
Puf60	2.65741	3.53381
Aplf	-3.1976	3.21816
Srpk2	2.68257	4.20116
Eif3f	2.1944	5.58207
Hnrnpu	1.85758	3.78597
Rps5	1.9486	4.04684
Snph	1.76086	3.13832
Syt7	1.3835	3.53144
Cep170	1.49825	3.79743
Rpl12	0.92448	3.24869
Khdrbs1	1.10232	3.63343
Rpl4	1.37128	3.681
Kctd12	2.40572	3.90352
Kpna1	2.49185	3.97122
Srsf3	1.13553	4.20281
H2afx	0.24245	3.97278
H2afz	0.24245	3.97278
H2afv	0.24245	3.97278
Gsk3b	1.20727	3.32711
3110047P20Rik; Nwd2	1.86631	3.92134
Ap2a2	1.14535	3.57058
Wdr77	2.92086	3.53032
Hnrnpm	2.64662	3.31557
Rpl9	1.45575	4.13356
Pabpc1	1.81147	3.81085
Scai	0.862352	3.21552
Rps18	1.87066	3.78764
6330407J23Rik; Soga3	1.584	3.34454
Mrps9	1.51299	4.38343
Hnrnpa1	1.42277	3.72966
Dzank1	1.16543	3.8473
Osbpl6	3.83066	4.04054
Rps26; Rps26-ps1	1.47301	4.5903
Copa	-1.27928	2.98368
Kpna6	2.49185	3.72727
Cntnap1	0.784085	2.97196
Vapb	1.2756	3.90949
Nfib	1.12499	3.72476
Nfic	1.12499	3.72476
Nfia	1.12499	3.72476
Ptplad1; Hacd3	2.52331	3.59335
Gtf2i	1.66494	4.31564
Rph3a	1.89685	2.70088
Top3b	2.40245	6.05528
Sfpq	1.92372	3.85519
Rpl38; Rpl38-ps1; Rpl38-ps2	1.42277	3.59813
Rpl24	2.08542	2.86967
Rpl6	1.04264	3.78545
Rps6-ps4; Rps6; LOC105244208	2.02006	3.61046
Trim3	1.0321	3.62422
Fgf14	0.877352	3.09592
Fgf12	0.877352	3.09592
Ago1; Eif2c1	-3.2109	-3.08314
Tdrd3	2.49902	3.27038
D10Wsu52e; Rtcb	2.6597	3.25005
Rpl19; Rpl19-ps11	1.17951	3.50322
Hnrnpl	0.87342	3.43776
Hist2h2aa2; Hist2h2aa1	0.316146	3.58207
Hist1h2ah	0.316146	3.58207
Hist1h2ak	0.316146	3.58207
H2afj	0.316146	3.58207
Hist1h2af	0.316146	3.58207
Hist1h2ae; Hist1h2ao; Hist1h2ab; Hist1h2ai; Hist1h2ac; Hist1h2ad; Hist1h2an; Hist1h2aa; Hist1h2ag; Hist1h2ap	0.316146	3.58207
Hist3h2a	0.316146	3.58207
Hist2h2ac	0.316146	3.58207
Rps27l	0.85997	3.09051
Glud1	-0.304006	3.87558
Rasip1	1.43883	3.34611
Prkci	2.12796	3.88166
Polr2c	4.90135	3.69521
Usp7	1.68437	2.98605
Fam98b	3.86334	3.54176
Rpl7	1.19849	3.74201
Hnrnpd	1.83431	2.02255
Tjp2	0.308011	3.21832
Xrn2	2.5568	4.58201
1700054N08Rik; Ccsap	2.73031	3.57095
Bclaf1	1.96384	3.73617
Nfs1	1.01078	2.9313
Ccdc177	0.950095	3.58928
Pfkl	3.07553	3.2135
Ap3m2	2.11036	3.25338
Rpa1	-3.55639	-3.8997
Cyth2	0.95977	2.9514
Gtf3c2	0.599318	3.04352
Rpl27a	2.14731	3.08627
Ap2m1	1.1846	3.25957
Itpka	0.849599	3.13356
Rpl36al; Rpl36a; Rpl36a-ps3	2.47638	2.14731
Pfkm	1.20852	3.10652
Ap2s1	1.19156	2.98768
Tjp1	0.613532	2.96588
Sgip1	2.7615	4.79722
Kctd8	0.716332	2.80653
Tceal3	1.4049	2.94991
Ak5	3.84107	2.99783
Rpl27; LOC108167922	1.50894	2.90574
Ppp2r2a	1.57434	3.19881
Csnk2a1	0.627607	3.01275
Trim2	0.651683	2.8883
Ap2a1	1.14535	3.123
Ogt	0.964214	3.46061
Eef1d	1.51803	3.55041
Mark3	2.45549	2.9201
Kcnd1	1.47145	3.39218
Prkcg	1.33571	3.05155
2700060E02Rik; Rtraf	2.35473	3.11086
Rpl10a	0.895303	2.97067
Lancl1	2.74932	3.68415
Rps8; Gm15501	1.05866	2.94935
Rps3	1.80941	3.01418
Pip4k2b	0.855192	2.55483
Rad51b; Rad51l1	-2.46594	3.42465
Hnrnpk	1.0861	2.71611
Ap1b1	1.01935	3.34979
Ctif	6.64386	4.09415
Ubap2l	4.35643	2.6487
Mlf2	-0.846843	2.80797
Alg2	1.24245	2.94654
Rgs7	2.14926	3.30889
Ddx1	2.31267	3.24382
Ppp2r2b	1.43029	2.80859
Wdr47	0.97673	2.95773
Gnb5	1.55827	3.12978
Lsm14a	1.52005	2.93753
Rpl8	0.937344	2.96735
Cmas	3.47599	6.64386
Eif4a2	1.4631	3.22203
Eif4a1	1.04893	2.80199
Epb4.1; Epb41	1.91073	3.10417
Cyth3	1.07861	2.88382
Rpl7a	1.68796	2.98277
Atp5o; LOC100047429; LOC102641678	1.22527	2.93433
Dtna	0.983313	2.88655
Phb2	3.51564	4.69321
Tardbp	1.42385	2.30393
Cacna1c	1.1884	3.08712
B3gnt6	0.706641	3.06264
Ap2b1	1.09896	2.61988
Lgi3	0.625738	2.86631
Hist2h2ab	0.424385	2.85639
Pgm5	1.08134	2.64593
Atp9a	0.584963	2.61471
Hecw2	-2.6529	2.24702
Lgi1	0.97673	2.79244
Dgke	2.78346	3.69343
Gabbr1	-1.35845	2.99494
Ppp2r1a	1.34199	2.78304
Rab14	-1.02915	2.73183
Hook3	2.43856	2.04369
Rps23	1.461	2.56511
Uqcrh	3.15153	2.63575
Hnrnpa3	0.830255	3.02892
Csnk2b	0.656268	2.8168
Pfkp	1.85679	2.66061
Mrps35	1.74244	3.01293
Rpl32; Rpl32p	1.58207	2.6397
Prkaca	1.65444	2.12035
Lancl2	1.2552	2.71194
Matr3	0.729444	2.7583
Rpl18a	0.80488	2.73075
Pclo	-0.529073	1.94523
Rpl13	1.4631	3.12747
Dnaja1	0.856787	2.38128
Rps28	1.3978	2.73183
Npm1	0.370722	2.37629
Atp2a3	1.50792	2.55827
Cnp	1.4916	2.65145
Akap8l	1.80941	3.01935
Cask	0.465713	2.54226
Hspa5	2.17057	2.25278
Inpp4a	2.16639	3.49914
Trim9	0.796598	2.59144
Nars	1.97122	3.41441
Hnrnpdl; Hnrnpdl1; Hnrpdl	0.950842	2.31615
Mapk4	1.71017	2.37601
Mapk6	1.71017	2.37601
Rpl14	1.20852	2.7301
Pars2	4.49659	4.82817
Rpl34-ps1; Rpl34; Gm4705	1.09491	2.16768
Map6d1	0.624803	3.14225
Hspa12b	1.34483	2.36933
Ubash3b	0.609755	2.17696
Ppp2r1b	1.40817	2.24458
Mapk8ip3	1.77947	1.61683
Rpl13a	0.67084	3.03492
Mios	2.97177	2.76765
Alkbh8	1.08406	2.8512
Hnrnpa2b1	1.03069	2.27679
Ahcy; Gm4737	2.36401	3.90545
Kbtbd11	0.868687	2.78388
Terf2	-1.49818	2.54967
Cpne9	1.66403	2.47301
Cpne6	1.66403	2.47301
Cpne8	1.66403	2.47301
Cpne4	1.66403	2.47301
Cpne2	1.66403	2.47301
Cpne7	1.66403	2.47301
Cpne5	1.66403	2.47301
Cpne3	1.66403	2.47301
Luzp1	0.855192	2.26063
Mylk2	1.17441	2.1107
Mylk4	1.17441	2.1107
Mapk11	1.17441	2.1107
Mapk14	1.17441	2.1107
Mylk3	1.17441	2.1107
Mylk	1.17441	2.1107
Mapk12	1.17441	2.1107
Mapk13	1.17441	2.1107
Ppme1	2.59359	2.16704
Haghl	1.52406	2.28333
Polr1c	1.56023	1.74373
Syt2	1.23573	2.14339
Cyp46a1	1.94673	2.70598
Wdr48	2.79473	1.32826
Hspa12a	1.57337	2.31962
Eef1g	1.81762	2.22682
Ywhag	0.784085	2.22558
Ywhaq; LOC102634437; Gm11226; Ywhaq-ps3; Cdk5rap2	0.564622	2.07245
Ndufa10	1.28865	1.65489
Lgi2	1.8488	2.06764
Map2; Mtap2	0.260628	2.0635
Rhot1	3.15898	2.38681
Cdk6	1.43029	2.29219
Cdk18	1.43029	2.29219
Cdk16	1.43029	2.29219
Cdk4	1.43029	2.29219
Cdk14	1.43029	2.29219
Cdk3-ps	1.43029	2.29219
Cdk9	1.43029	2.29219
Cdk12	1.43029	2.29219
Cdk1	1.43029	2.29219
Cdk15	1.43029	2.29219
Cdk17	1.43029	2.29219
Cdk2	1.43029	2.29219
Kif1c	2.93753	1.85559
Lsm12	5.12334	2.53605
Rbm14	0.626673	2.22466
Itpr1	2.44811	2.37156
Rgs6	1.34369	2.38211
Rplp0	0.636915	2.11403
Abhd12	1.85519	2.33113
Ndufab1	1.76214	2.81599
Atp2a2	1.47145	2.19755
Ywhah	0.718964	2.18713
Ywhae	0.638769	2.081
Bdh1	1.99386	1.93772
Pcbp3	1.43563	2.04789
Sfn	0.432959	1.91495
Kcna10	1.50589	1.92865
Hnrnpa0	1.18142	2.25278
Gabra4	2.37212	2.75638
Ndufs3	1.13553	2.44811
Eef2	1.584	1.9381
Cct4	1.27322	2.11003
Prkar2a	0.983313	1.96643
Eef1a1; LOC101056619	0.635058	1.91686
Atp5c1	0.801573	2.081
Atp5j2	2.20821	2.30451
Ociad2	1.46205	1.69243
Dnajb6	1.07245	2.55557
Phyhip	0.403813	1.9982
Cdk5	1.42008	2.07895
Tamm41	2.1177	1.9771
Atp5d	1.62199	2.08644
C2cd2l	0.635058	2.05068
Ywhab	1.07587	2.09255
Polr2m	-3.03505	1.58592
Atp6v1h	0.829444	2.27172
Arhgap39	1.5612	2.00612
Tceb2; Elob	1.59979	1.72247
Ppp2ca	1.56071	2.02928
Cpeb3	0.964953	2.14926
Cpeb2	0.964953	2.14926
Ap3m1	1.04264	1.83066
Mapre2	-0.479955	2.00612
Fhl1	2.20571	2.19283
Rpl15	1.08338	1.95271
Slc25a1	0.9115	2.07587
Prkacb	0.825379	1.30451
Cct3	1.23082	1.93697
Cct6a	1.39671	2.17919
Aimp2	1.60739	1.809
Ppp2cb	1.60312	1.96421
Hspa8	0.812293	1.82497
Slc1a3	1.90689	1.98331
Slc25a18	0.829444	1.56316
Rpl3	0.547943	3.16832
Agap3	0.813935	1.89608
Epb4.1l4b; Epb41l4b	1.31383	2.13521
Rock1	0.925999	1.67536
Suclg1	0.930548	1.89064
Itpr2	1.74373	2.52532
Ap3b2	0.729444	2.03703
Icam5	1.80653	2.52957
Slc12a5	1.43829	2.00108
Ap3d1	2.82579	1.77189
Uqcrc1	1.06212	1.43029
Prrt2	-0.905088	1.84318
Plp1	0.665393	1.71061
5730469M10Rik; Fam213a	1.36233	1.90651
Ckmt1	0.967906	1.72378
Astn1	1.06901	1.8168
Nlgn2	0.8024	1.55189
Abcc3	2.26003	1.87578
Pygl	1.41251	1.66266
Dab2ip	0.750178	1.76256
Kcna2	0.593593	1.75617
Kcna3	0.593593	1.75617
Kcna1	0.593593	1.75617
Ywhaz	0.606916	1.52757
Fam131b	1.01578	2.21164
Clu	1.17887	1.4049
Sv2a	0.954569	1.80405
Rasl2-9	-1.31473	1.90958
Diras2	-0.724993	1.52657
Gnb2l1; Rack1	1.19535	1.75446
Rpn2	1.0545	1.55876
Wdr7	1.24914	1.9092
Pygb	1.02998	1.67627
Sdhb	0.988412	1.40054
Prkar2b	1.47923	1.74114
Tufm	0.75873	1.70399
Dnaja3	0.644318	1.64662
Fbxo2	0.521051	1.51501
Ppp1r12b	-0.496142	1.64339
Farsa	1.73552	1.68347
Pcbp1	0.714575	1.47975
Prps1	1.47405	1.68257
Mllt4; Afdn	-0.974262	1.81639
Mapk1	1.15121	1.6722
Vps35	1.41846	1.4489
Ppp1r12a	-0.403542	1.38239
Srcin1	-0.237864	1.5656
Camk2g	-0.244685	1.50944
Hspa1l	0.646163	1.39342
Rpsa; LOC100045332; LOC100505031; LOC102642689	1.16092	1.68706
Tcp1	0.928276	1.80364
Synj1	0.946357	1.91495
Myl4	-0.323733	1.50741
Dmxl2	0.794936	1.75958
Ruvbl1	1.94261	1.71414
Txn1	0.799916	1.46415
Rab18	0.705757	1.16672
Cand1	0.994942	1.28806
Atp2a1	2.41765	1.83188
Arl8a	0.901494	1.49621
Arl8b	0.901494	1.49621
Grin2c	-1.18771	1.20852
Gpx4	0.608809	1.21164
Tnik	0.675364	1.61683
Hspa1b	0.712816	1.28747
Hspa1a; Hspa1b	0.712816	1.28747
Gdap1l1	1.18269	1.34369
Appl1	0.803227	-4.71786
Slc25a12	1.47612	1.69019
Pfn2	0.201634	1.54251
Tln1	-4.1078	1.78701
Rheb	2.57797	2.59144
Atp1a1	1.31673	1.43936
Atp2b1	0.975263	1.46937
Cct5	0.745883	1.25942
Pygm	1.43829	1.54696
Prps2	1.26963	1.46624
Prpf8	0.494672	1.43563
Dnaja2	1.01436	1.20914
Atp1a4	-2	1.28274
Atp5f1	0.935837	1.12168
Rap2b	0.895303	1.57821
Bckdk	1.79826	1.3202
Nipsnap1	1.9982	1.39012
Gys2	-0.586406	1.28688
Atp1a3	0.642471	1.40926
Mrpl27; Gm6304	1.28036	1.42385
Cdipt	1.37685	1.07519
Slc25a11	1.22959	1.39451
Atp1a2	0.701327	1.51803
Hdhd2	1.51248	1.19409
Slc8a2	2.01863	1.66084
Upf1	0.826193	1.29631
Tubb4a	0.967169	1.23082
Acsbg1	1.47093	1.83794
Sfxn5	0.720716	1.25036
Prdx5	0.958286	1.24245
Rapgef4	-0.526992	0.847195
Mgst3	0.879706	0.968644
Myo1e	-0.305788	0.921436
Tubb2a	0.951588	1.22404
Map1a; Mtap1a	0.334568	2.53331
Scamp5	1.02786	1.48594
Gpm6b	1.1903	1.1884
Dstn	0.773152	1.33228
Acot7	0.840765	1.11636
Sep6	0.767231	1.22712
Itpr3	2.33971	1.83835
Rtn1	0.918386	1.21101
Spire1	-0.37146	0.917623
Slc25a31	0.821302	1.21101
Tubb4b	0.888305	1.30276
Zfp91	-2.53116	0.83754
Vdac2	0.427606	1.11103
Otub1	1.25761	0.885184
Grin2a	-0.300448	2.00899
Elavl1	0.413594	1.21599
Atp2b2	0.580145	1.39835
Cyc1	1.69287	1.32826
Arl1	2.40108	1.4049
Cct2	2.96791	2.10467
Camk2a	-0.37146	0.959028
Hist1h3d; Hist1h3f; Hist2h3c1; Hist2h3b; Hist2h3c2; Hist1h3c; Hist1h3e; Hist1h3b	0.917623	1.09424
Hist1h3i; Hist1h3a; Hist1h3g; Hist1h3h	0.917623	1.09424
H3f3c; Gm7426	0.917623	1.09424
H3f3a; H3f3b	0.917623	1.09424
Tubb5	1.15575	1.17568
Tubal3	0.882839	1.07587
Tubb3	0.933573	1.1137
Ppp3ca	0.596458	1.13356
Ncdn	0.917623	1.24123
Slc25a5	1.02006	1.11636
Idh3g	1.02148	1.10434
Eno3	0.286881	0.92448
Aspm	-5.50635	0.960512
Hpca	0.532068	1.01364
Ncald	0.532068	1.01364
Uqcrc2	0.88049	1.10568
Tuba4a	0.984042	1.0861
Zfp142	0.890641	1.18142
Slc25a3	1.03492	1.04474
Plekha6	-0.694321	0.657183
Nckipsd	-0.696658	0.993493
Eno1; Gm5506; Eno1b	0.57628	0.894527
Dpysl2	0.425459	1.06419
Pcbp2	1.91495	0.822934
Slc25a25	1.43029	0.928276
Hist4h4; Hist1h4a; Hist1h4k; Hist1h4c; Hist1h4i; Hist1h4n; Hist1h4h; Hist1h4f; Hist1h4j; Hist1h4b; Hist1h4m; Hist1h4d; Hist2h4; LOC100862646; LOC102641229	2.6828	0.825379
Ppp3cc	1.34767	1.26424
Slc25a4	0.93885	0.997834
Rpl35a-ps4; Rpl35a; Rpl35a-ps2; Gm10243; Rpl35a-ps5; LOC100862595; Gm14279; LOC100048620	0.271426	0.926759
Skp1a	0.260628	0.776525
Dlgap3	-0.202572	0.639695
Dnm3	-1.60384	0.724214
Samm50	1.07382	1.54498
Slc25a22	1.34937	1.05797
Crmp1	1.02077	0.857583
Wasf3	1.95382	1.35727
Rogdi	2.27679	2.23051
Dnm1	-0.756331	0.682573
Snap47	1.1846	1.14861
Tuba1a	0.92448	1.06074
Mpc2	0.939603	0.788268
Tuba3b; Tuba3a	0.937344	1.04893
Gpm6a	0.492622	0.970854
Fahd2a	0.529071	1.02715
Gapdh; Gm20899; LOC100042025; Gapdh-ps15; Gm12033	0.718088	0.85997
Atp4a	0.619178	0.954569
Dnm2	-1.85726	0.660837
Clta	-0.334607	0.587845
Eif3i	1.08066	1.22033
Atp5a1	0.711054	0.78576
Tceb1; Eloc; LOC101056616; LOC102642819	1.22651	0.742437
Calb1	0.791606	0.952334
Ppp3r1	0.654436	0.656268
Ube2v1	1.1903	1.17824
Ube2v2	1.1903	1.17824
Olfm1	-0.347399	0.631337
Erc2	-0.341903	0.737254
Uqcrq	-2.15843	1.05381
Vsnl1	0.664483	0.666302
Gapdhs	0.688852	0.899176
Wasf1	-0.625934	1.09828
Add1	-0.413115	0.404903
Arpc5l	-0.529073	0.66175
Ago2; Eif2c2	-3.08314	-3.699
Usmg5; LOC100504912; LOC102642507	0.940355	0.756169
Rab3d	0.308011	0.674461
Synpo	-0.248108	0.390668
Calb2	0.500802	0.799087
Rab3b	0.405992	0.669934
Gnai1	-0.492079	0.597412
Gnb3	-0.691989	0.596458
Prdx1	0.726831	0.570463
Nckap1	0.860764	1.17632
Slc3a2	0.678072	0.73292
Sfxn3	1.25399	0.672652
Plec	-0.356606	0.461529
Mccc1	-0.713119	-1.28279
Syngr3	1.0552	0.794936
Sep5	0.375178	0.522056
Gnao1	-0.232769	0.558757
Eef1b2	1.77357	0.52707
Picalm	0.329985	1.00288
Hspa9	0.695103	0.766383
Ndufa4	0.765535	0.555816
Ptrhd1	-2.4344	0.56267
Rab1b	0.606916	0.633199
Arpc2	-0.277534	0.404903
Gnb2	-0.395929	0.512985
Eno2	0.711935	0.463622
Rap2a	0.694212	0.537048
Mpp2	1.41954	0.621056
Ssbp1	-5.38082	-6.38082
Nsf	0.506907	0.52306
Atp5b	0.499782	0.446786
Myo18a	-0.260152	-0.217591
Sucla2	0.518031	0.975263
Atp1b1	0.49774	0.6107
Gda	-0.405451	0.331132
Tlr8	0.956057	0.52306
Hspd1	0.874207	0.318461
Gnb1	-0.32916	0.289244
Stxbp1	0.623867	0.614474
Pcx	-0.189351	-0.562772
Cyfip1	1.34142	1.07176
Gnai3	-1.45799	0.388465
Opa1	0.27858	0.369606
Sdha	0.428678	0.343692
Mapre1	-1.03505	0.475085
Spnb2; Sptbn1	-0.397828	-0.237864
Ina	-0.456009	-0.117161
Ank2	-0.411195	-0.448115
Baiap2	-0.248108	-0.442222
Timm50	2.5986	0.892974
Shank2	-0.325539	-0.573467
Tecr	0.521051	1.4163
Dlg4	-0.284546	-0.45799
Spna2; Sptan1	-0.312939	-0.465938
Got2	0.941858	1.02786
Camsap2	1.50894	1.32423
Pdk3	1.05936	1.04963
Capzb	-0.448115	-0.552156
Shank1	-0.318326	-0.380822
Thy1	-0.411195	-0.438307
Capza2	-0.194295	-0.475936
Shank3	-0.424688	-0.870387
Myl6b	-0.599462	-0.744197
Anks1b	-1.33279	4.75034
Flii	-0.345564	-0.680382
Dub1; Usp17la	-0.286304	-0.937878
Gfap	0.302173	-0.606035
Myh11	-0.33825	-0.821126
Calm3; Calm1; Calm2	-0.586406	-0.741783
Nlk	1.26303	-0.42082
Mapk15	1.26303	-0.42082
Kit	1.26303	-0.42082
Flt3	1.26303	-0.42082
Flt4	1.26303	-0.42082
Pdgfra	1.26303	-0.42082
Kdr	1.26303	-0.42082
Flt1	1.26303	-0.42082
	1.26303	-0.42082
Calml3	-0.496142	-0.717857
Myo5a	-0.311148	-0.785875
Actn2	-0.340075	-1.21424
Ncam1	-0.475936	-0.836501
Atp6v0a1	-0.275786	-0.648372
Gatad2b	2.74136	1.82863
Pdia6	1.04544	-0.62371
Cpsf1	1.65535	1.38018
Myo6	-0.334607	-0.96016
Actr3b	-0.475936	-0.741783
Cacna2d3	-0.753896	-0.948976
Gsn	-0.401635	-1.00578
Dlg2	-0.234465	-0.913216
Ppp1r9b	-0.424688	-1.14561
Myl12b	-0.442222	-1.20423
Myh10	-0.397828	-1.074
Myh9	-0.356606	-1.09234
Timm13	-0.595097	-1.0499
Actn4	-0.562772	-1.15843
Farp1	1.48491	-0.639355
Efhd2	-0.537424	-1.14242
Isoc2a	0.492622	-0.979942
Actbl2	-0.378944	-1.07704
Actr3	-0.279284	-0.965784
Actn1	-0.248108	-1.1047
Ablim2	-0.496142	-1.1047
Dlst	-0.358454	-0.481969
Dbn1	-0.488026	-1.26188
Nefh	-0.713119	-1.02327
Coro1c	-0.332789	-1.34373
Coro2b	-0.244685	-1.40736
Myl2	-2.01742	-1.45799
Myl10	-2.01742	-1.45799
Coro2a	-0.514573	-0.788365
Tpm1	-0.426625	-1.47794
Myh14	-0.356606	-1.22095
Impa1	0.559737	-1.20091
Tmod2	-0.434403	-1.47794
Cfl2	-0.662004	-1.53952
Gja1	-0.450084	-1.71786
Vcan	-0.586406	-1.93788
Igsf8	-1.74662	-1.74662
Ppa2	3.57628	-2.37333
Myo1d	-0.334607	-1.27579
Dld	-0.309359	-0.343732
Dlat	-0.375197	-0.365871
Trappc1	-0.632629	-0.678072
Pdha1	-0.666576	-0.529073
Pdhb	-0.358454	-0.60165
Pdhx	-0.678072	-0.448115
Klhdc9	-0.634867	-0.951764
Slc27a4	-1.58641	-4.64386
